# Supplementary material for: Screening of a core SNP set for the seedling identification of Saccharina japonica cultivars in northern China
Source: PLoS One. 2025 Jun 3;20(6):e0324295. doi: 10.1371/journal.pone.0324295 (PMC12133003; doi:10.1371/journal.pone.0324295)
Supplement: S1 Table — (XLS) [file pone.0324295.s001.xls]

Samples	Clean_Reads	GC_Content	>Q30
B013-1	4625344	49.94%	91.31%
B013-2	4202124	50.31%	92.33%
B013-3	4386454	50.23%	91.80%
B013-4	4430568	50.30%	92.23%
B013-5	4497938	50.09%	91.79%
B013-6	4417844	50.28%	91.41%
B013-7	4744508	50.04%	91.90%
B013-8	5579810	50.02%	91.67%
B013-9	4234834	50.18%	91.34%
B013-10	4054474	50.17%	91.36%
HG-1	4143372	50.08%	90.04%
HG-2	3936290	50.35%	91.46%
HG-3	4208152	50.05%	91.71%
HG-4	3682972	50.24%	91.69%
HG-5	3956774	50.26%	92.04%
HG-6	4245538	50.22%	91.86%
HG-7	4466122	50.26%	91.90%
HG-8	3833404	50.21%	92.06%
HG-9	4027936	50.13%	92.01%
HG-10	3908830	50.18%	92.20%
ZK1-1	3611980	50.46%	91.48%
ZK1-2	3942676	50.15%	91.34%
ZK1-3	4443898	50.01%	92.22%
ZK1-4	3387986	49.69%	90.65%
ZK1-5	3772990	50.54%	92.18%
ZK1-6	3935918	50.13%	89.61%
ZK1-7	3482338	50.03%	90.35%
ZK1-8	4005612	50.09%	91.44%
ZK1-9	3747950	50.15%	91.51%
ZK1-10	4925246	49.91%	90.31%
ZK2-1	4282734	50.09%	91.49%
ZK2-2	4208738	50.10%	91.30%
ZK2-3	4014084	50.03%	90.74%
ZK2-4	4700738	50.02%	91.18%
ZK2-5	4409078	50.06%	91.53%
ZK2-6	4386424	50.12%	91.54%
ZK2-7	3900746	50.00%	91.53%
ZK2-8	3944846	50.33%	91.48%
ZK2-9	4274172	50.14%	91.93%
ZK2-10	4548950	50.20%	91.61%
