# Supplementary material for: Screening of a core SNP set for the seedling identification of Saccharina japonica cultivars in northern China
Source: PLoS One. 2025 Jun 3;20(6):e0324295. doi: 10.1371/journal.pone.0324295 (PMC12133003; doi:10.1371/journal.pone.0324295)
Supplement: S2 Table — (XLS) [file pone.0324295.s002.xlsx]

## Sheet: Mapping.summary
Sample	Mapped_Rate	depth
BO13-1	0.963	13.3
BO13-2	0.9743	12.32
BO13-3	0.9679	12.23
BO13-4	0.9748	13.54
BO13-5	0.9653	13.46
BO13-6	0.961	12.81
BO13-7	0.9701	13.48
BO13-8	0.9469	14.43
BO13-9	0.9656	11.49
BO13-10	0.9755	11.28
HG-1	0.9687	11.28
HG-2	0.9619	9.4
HG-3	0.9747	12.96
HG-4	0.9754	10.66
HG-5	0.958	10.49
HG-6	0.9706	12.64
HG-7	0.9756	13.27
HG-8	0.9484	12.07
HG-9	0.9711	12.59
HG-10	0.9586	12.4
ZK1-1	0.9769	8.05
ZK1-2	0.9127	9.24
ZK1-3	0.9789	9.81
ZK1-4	0.9605	8.26
ZK1-5	0.9823	8.3
ZK1-6	0.9408	8.99
ZK1-7	0.9399	8.29
ZK1-8	0.9651	11.32
ZK1-9	0.9735	9.42
ZK1-10	0.9434	14.32
ZK2-1	0.9651	10.93
ZK2-2	0.9589	12.49
ZK2-3	0.9577	10.61
ZK2-4	0.9672	14.1
ZK2-5	0.9434	12.5
ZK2-6	0.9658	12.23
ZK2-7	0.9561	11.7
ZK2-8	0.9615	11.85
ZK2-9	0.9668	12.65
ZK2-10	0.9679	13.15
