# Supplementary material for: Screening of a core SNP set for the seedling identification of Saccharina japonica cultivars in northern China
Source: PLoS One. 2025 Jun 3;20(6):e0324295. doi: 10.1371/journal.pone.0324295 (PMC12133003; doi:10.1371/journal.pone.0324295)
Supplement: S4 Table — (XLS) [file pone.0324295.s004.xlsx]

## Sheet: Sheet1
#CHROM	POS	B013	HG	ZK1	ZK2
JXRI01000002.1	1174841	TT	TT	TA	TT
JXRI01000010.1	1057089	TC	TT	TT	TT
JXRI01000019.1	240289	TT	TT	TC	TT
JXRI01000019.1	377536	CT	CC	CC	CC
JXRI01000020.1	283537	TC	TT	TT	TT
JXRI01000022.1	154133	TC	TT	TT	TT
JXRI01000024.1	297372	GA	GG	GG	GG
JXRI01000031.1	589287	TG	TT	TT	TT
JXRI01000037.1	667487	AA	AA	AT	AA
JXRI01000037.1	505023	GG	GG	GC	GG
JXRI01000040.1	236435	GC	GG	GG	GG
JXRI01000040.1	510399	AG	AG	GG	GG
JXRI01000051.1	224410	CC	CC	CT	CC
JXRI01000059.1	140027	GG	GG	GA	GG
JXRI01000067.1	43658	TC	TT	TT	TT
JXRI01000068.1	416530	AC	AA	AA	AA
JXRI01000069.1	304484	GC	GG	GG	GG
JXRI01000071.1	508990	CT	CC	CC	CC
JXRI01000076.1	367797	GA	GG	GG	GG
JXRI01000082.1	157894	CC	CC	CC	CT
JXRI01000083.1	122511	AC	AA	AA	AA
JXRI01000087.1	53273	AA	AA	AG	AA
JXRI01000109.1	193323	AA	AG	AA	AA
JXRI01000120.1	246718	CG	CC	CC	CC
JXRI01000122.1	173488	AT	AA	AA	AA
JXRI01000132.1	4695	GC	GG	GG	GC
JXRI01000136.1	38807	TC	TT	TT	TT
JXRI01000136.1	96645	CC	CC	CA	CC
JXRI01000139.1	402016	GG	GG	GA	GG
JXRI01000142.1	39850	TA	TT	TT	TT
JXRI01000144.1	421774	CT	CC	CC	CC
JXRI01000150.1	306933	GA	GG	GG	GG
JXRI01000151.1	21276	TC	TT	TT	TT
JXRI01000158.1	90907	TC	TT	TT	TT
JXRI01000164.1	15197	GG	GC	GG	GG
JXRI01000178.1	191789	CA	CC	CC	CC
JXRI01000186.1	193710	AA	AA	AT	AA
JXRI01000194.1	72619	GA	GG	GG	GG
JXRI01000196.1	331438	CT	CC	CC	CC
JXRI01000196.1	448527	AA	AA	AT	AA
JXRI01000208.1	83915	AC	AA	AA	AA
JXRI01000211.1	376658	AT	AA	AA	AA
JXRI01000219.1	326537	TA	TT	TT	TT
JXRI01000224.1	298840	CT	CC	CC	CC
JXRI01000229.1	82819	AA	AA	AG	AA
JXRI01000234.1	53615	GG	GG	GA	GG
JXRI01000234.1	221085	GA	GG	GG	GG
JXRI01000237.1	35928	GC	GG	GG	GG
JXRI01000245.1	59371	GG	GG	GT	GG
JXRI01000247.1	336095	AG	AA	AA	AA
JXRI01000248.1	361581	AG	AA	AA	AA
JXRI01000248.1	361589	TT	TT	TC	CC
JXRI01000252.1	55009	TT	TT	TC	TT
JXRI01000259.1	295116	GG	GG	GA	GG
JXRI01000265.1	40369	TG	TT	TT	TT
JXRI01000267.1	103819	AA	AA	AC	AA
JXRI01000271.1	370081	CT	CC	CC	CC
JXRI01000275.1	52849	GG	GG	GA	GG
JXRI01000284.1	45027	CT	CC	CC	CC
JXRI01000296.1	37438	GT	GG	GG	GG
JXRI01000299.1	67903	TC	TT	TT	TT
JXRI01000313.1	61654	CC	CC	CT	CC
JXRI01000323.1	253395	CC	CT	CC	CC
JXRI01000327.1	321445	AC	AA	AA	AA
JXRI01000335.1	201731	GG	GG	GA	GG
JXRI01000338.1	321027	CA	CC	CC	CC
JXRI01000339.1	300297	AC	AA	AA	AA
JXRI01000344.1	44308	CG	CC	CC	CC
JXRI01000348.1	258667	AG	AA	AA	AA
JXRI01000354.1	317354	AA	AA	AG	AG
JXRI01000357.1	334190	TT	TT	TC	TC
JXRI01000363.1	150589	TA	TT	TT	TT
JXRI01000364.1	12436	GA	GG	GG	GG
JXRI01000365.1	180848	GG	GG	GA	GG
JXRI01000371.1	28899	CC	CC	CT	CC
JXRI01000374.1	277415	TC	TT	TT	TT
JXRI01000378.1	120647	AG	AA	AA	AA
JXRI01000387.1	133014	TC	TT	TT	TT
JXRI01000409.1	63131	CG	CC	CC	CC
JXRI01000414.1	18541	AG	AA	AA	AA
JXRI01000418.1	62953	GA	GG	GG	GG
JXRI01000444.1	184256	CT	CC	CC	CC
JXRI01000468.1	171797	GC	GG	GG	GG
JXRI01000475.1	257393	GT	GG	GG	GG
JXRI01000476.1	70841	TC	TT	TT	TT
JXRI01000486.1	175860	TC	TT	TT	TT
JXRI01000496.1	37476	AC	AA	AA	AA
JXRI01000503.1	90158	GG	GG	GA	GG
JXRI01000514.1	161224	TT	TC	TT	TT
JXRI01000525.1	33174	TT	TT	TG	TT
JXRI01000526.1	125168	AG	AA	AA	AA
JXRI01000538.1	15245	AA	AA	AG	AA
JXRI01000545.1	179831	GC	GG	GG	GG
JXRI01000554.1	152303	TC	TT	TT	TT
JXRI01000556.1	219843	AC	AA	AA	AA
JXRI01000566.1	1857	CC	CT	CC	CC
JXRI01000578.1	178479	GA	GG	GG	GG
JXRI01000611.1	244297	GG	GG	GC	GG
JXRI01000617.1	191530	GG	GT	GT	GT
JXRI01000620.1	60701	AG	AA	AG	AA
JXRI01000632.1	216002	CG	CC	CC	CC
JXRI01000644.1	14040	TC	TT	TT	TT
JXRI01000646.1	187391	CC	CC	CT	CC
JXRI01000663.1	88805	CG	CC	CC	CC
JXRI01000677.1	222469	TC	TT	TT	TT
JXRI01000691.1	67210	TC	TT	TT	TT
JXRI01000696.1	203666	CT	CC	CC	CC
JXRI01000700.1	109205	TA	TT	TT	TT
JXRI01000708.1	197432	GA	GG	GG	GG
JXRI01000724.1	215726	GA	GG	GG	GG
JXRI01000727.1	181403	CA	CC	CC	CC
JXRI01000734.1	12312	CA	CC	CC	CC
JXRI01000745.1	90502	GA	GG	GG	GG
JXRI01000749.1	134996	AG	AA	AA	AA
JXRI01000751.1	123123	AC	AA	AA	AA
JXRI01000757.1	140537	GA	GG	GG	GG
JXRI01000774.1	14283	TC	TT	TT	TT
JXRI01000780.1	20571	TT	TC	TT	TT
JXRI01000789.1	166193	CC	CC	CT	CC
JXRI01000817.1	118620	CA	CC	CC	CC
JXRI01000822.1	133240	TT	TT	TA	TT
JXRI01000835.1	192995	GC	GG	GG	GG
JXRI01000836.1	100144	TC	TT	TT	TT
JXRI01000857.1	145445	TC	TT	TT	TT
JXRI01000861.1	92035	GT	GG	GG	GG
JXRI01000890.1	51755	AA	AA	AG	AA
JXRI01000900.1	90594	AG	AA	AA	AA
JXRI01000922.1	104051	TC	TT	TT	TT
JXRI01000926.1	72216	AA	AA	AC	AA
JXRI01000944.1	52763	CG	CC	CC	CC
JXRI01000945.1	140214	TA	TT	TT	TT
JXRI01000961.1	142480	AC	AA	AA	AA
JXRI01000963.1	171047	AG	AA	AA	AA
JXRI01001011.1	164102	GG	GG	GC	GG
JXRI01001022.1	94841	CG	CC	CC	CC
JXRI01001035.1	68894	CT	CC	CC	CC
JXRI01001044.1	23788	AG	AA	AA	AA
JXRI01001046.1	82584	TC	TT	TT	TT
JXRI01001064.1	95802	TG	TT	TT	TT
JXRI01001084.1	87643	CT	CC	CC	CC
JXRI01001086.1	103155	AC	AA	AA	AA
JXRI01001093.1	119042	AC	AA	AA	AA
JXRI01001131.1	6185	AA	AA	AG	AA
JXRI01001140.1	80641	AA	AA	AC	AA
JXRI01001170.1	138432	GT	GG	GG	GG
JXRI01001172.1	70893	AA	AA	AG	AA
JXRI01001181.1	114745	AG	AA	AA	AA
JXRI01001186.1	17434	GG	GG	GA	GG
JXRI01001188.1	10316	AG	AA	AA	AA
JXRI01001189.1	127091	AG	AA	AA	AA
JXRI01001214.1	47150	CG	CC	CC	CC
JXRI01001223.1	59646	AG	AA	AA	AA
JXRI01001239.1	17700	GG	GA	GG	GG
JXRI01001240.1	65938	GA	GG	GG	GG
JXRI01001240.1	65961	GT	GG	GT	GG
JXRI01001240.1	83605	AA	AA	AT	AA
JXRI01001243.1	78714	GA	GG	GG	GG
JXRI01001269.1	129740	GA	GG	GG	GG
JXRI01001291.1	36829	GT	GG	GG	GG
JXRI01001330.1	115553	GA	GG	GA	GA
JXRI01001368.1	53124	AA	AA	AG	AA
JXRI01001376.1	8134	AG	AA	AA	AA
JXRI01001382.1	6159	TA	TT	TT	TT
JXRI01001396.1	112558	GG	GG	GT	GG
JXRI01001414.1	101923	GG	GG	GG	GT
JXRI01001418.1	104058	TA	TT	TT	TT
JXRI01001428.1	99197	AG	AA	AA	AA
JXRI01001436.1	33930	TC	TT	TT	TT
JXRI01001458.1	57432	TC	TT	TT	TT
JXRI01001461.1	33854	GT	GG	GG	GG
JXRI01001466.1	80045	GT	GG	GG	GG
JXRI01001483.1	45707	GA	GG	GG	GG
JXRI01001488.1	28818	GA	GG	GG	GG
JXRI01001498.1	12935	CT	CC	CC	CC
JXRI01001507.1	53422	AA	AA	AG	AA
JXRI01001512.1	28270	AA	AC	AA	AA
JXRI01001518.1	23830	TT	TT	TC	TT
JXRI01001540.1	50176	CC	CC	CA	CC
JXRI01001541.1	3088	GG	GG	GA	GG
JXRI01001556.1	43671	CC	CA	CC	CC
JXRI01001601.1	8004	GG	GC	GG	GG
JXRI01001619.1	82097	TG	TT	TT	TT
JXRI01001639.1	29495	CT	CC	CC	CC
JXRI01001644.1	85337	CC	CC	CT	CC
JXRI01001649.1	29313	AG	AA	AA	AA
JXRI01001657.1	46278	CG	CC	CC	CC
JXRI01001686.1	19961	GT	GG	GG	GG
JXRI01001689.1	48464	AA	AA	AG	AA
JXRI01001689.1	79431	TG	TT	TT	TT
JXRI01001695.1	42851	CT	CC	CC	CC
JXRI01001701.1	80515	CC	CC	CT	CC
JXRI01001707.1	24971	GT	GG	GG	GG
JXRI01001719.1	36589	GG	GG	GT	GG
JXRI01001744.1	27690	TT	TT	TA	TT
JXRI01001768.1	53192	GA	GG	GG	GG
JXRI01001778.1	25991	AT	AA	AA	AA
JXRI01001778.1	78612	AC	AA	AC	AA
JXRI01001795.1	29667	CA	CC	CC	CC
JXRI01001814.1	30045	AG	AA	AA	AA
JXRI01001816.1	71584	AT	AA	AA	AA
JXRI01001835.1	72366	CA	CC	CC	CC
JXRI01001844.1	43406	CG	CC	CC	CC
JXRI01001860.1	17690	GA	GG	GG	GG
JXRI01001886.1	18610	GA	GG	GG	GG
JXRI01001898.1	42372	CC	CC	CT	CC
JXRI01001921.1	9035	TA	TT	TT	TT
JXRI01001927.1	19779	CT	CC	CC	CC
JXRI01001945.1	63803	GA	GG	GG	GG
JXRI01001956.1	7479	TA	TT	TT	TT
JXRI01002044.1	15803	AG	AA	AA	AA
JXRI01002055.1	17776	TC	TT	TT	TT
JXRI01002071.1	26410	AA	AA	AG	AA
JXRI01002126.1	34955	TT	TT	TC	TT
JXRI01002140.1	20186	CT	CC	CC	CC
JXRI01002144.1	52124	GA	GG	GG	GG
JXRI01002160.1	18127	GT	GG	GG	GG
JXRI01002161.1	3134	CG	CC	CC	CC
JXRI01002170.1	1694	TT	TT	TG	TT
JXRI01002209.1	2177	CT	CC	CC	CC
JXRI01002355.1	26053	AA	AA	AT	AA
JXRI01002377.1	32978	AG	AA	AA	AA
JXRI01002387.1	19111	CA	CC	CC	CC
JXRI01002448.1	15153	GA	GG	GG	GG
JXRI01002473.1	28609	TT	TT	TA	TT
JXRI01002478.1	808	CT	CC	CC	CC
JXRI01002497.1	39082	AT	AA	AA	AA
JXRI01002576.1	27418	GC	GG	GG	GG
JXRI01002579.1	11194	TC	TT	TT	TT
JXRI01002605.1	13642	GA	GG	GG	GG
JXRI01002650.1	27063	GA	GG	GG	GG
JXRI01002664.1	31186	CA	CC	CC	CC
JXRI01002672.1	24941	AG	AA	AA	AA
JXRI01002675.1	15909	AG	AA	AA	AA
JXRI01002743.1	2153	AG	AA	AA	AA
JXRI01002763.1	13429	TG	TT	TT	TT
JXRI01002791.1	20861	AC	AA	AA	AA
JXRI01002833.1	1292	TC	TT	TT	TT
JXRI01002858.1	10739	GA	GG	GG	GG
JXRI01003131.1	5867	GT	GG	GG	GG
JXRI01003155.1	18654	AA	AA	AG	AA
JXRI01003210.1	7315	TA	TT	TT	TT
JXRI01003290.1	7206	GT	GG	GG	GG
JXRI01003410.1	16512	GA	GG	GG	GG
JXRI01003594.1	7346	AC	AA	AA	AA
JXRI01004533.1	4587	GT	GG	GG	GG
JXRI01005401.1	3129	GA	GG	GG	GG
