# Supplementary material for: Screening of a core SNP set for the seedling identification of Saccharina japonica cultivars in northern China
Source: PLoS One. 2025 Jun 3;20(6):e0324295. doi: 10.1371/journal.pone.0324295 (PMC12133003; doi:10.1371/journal.pone.0324295)
Supplement: S5 Table — (XLS) [file pone.0324295.s005.xls]

CHROM	POS	ID	REF	ALT	HW-P	He	Ho	PIC	Na	Ne	Pi	MA	MAF	Genotype_Rate	A(Num/Frequency)	C(Num/Frequency)	G(Num/Frequency)	T(Num/Frequency)	BO13-1	BO13-10	BO13-2	BO13-3	BO13-4	BO13-5	BO13-6	BO13-7	BO13-8	BO13-9	HG-1	HG-10	HG-2	HG-3	HG-4	HG-5	HG-6	HG-7	HG-8	HG-9	ZK1-1	ZK1-10	ZK1-2	ZK1-3	ZK1-4	ZK1-5	ZK1-6	ZK1-7	ZK1-8	ZK1-9	ZK2-1
JXRI01000002.1	1174841	.	T	A	1.000000e+00	0.2188	0.2500	0.1948	2	1.2800	0.2215	A	0.1250	100.00%	10/12.50%	0/0	0/0	70/87.50%	TT	TT	TT	TT	TT	TT	TT	TT	TT	TT	TT	TT	TT	TT	TT	TT	TT	TT	TT	TT	TA	TA	TA	TA	TA	TA	TA	TA	TA	TA	TT
JXRI01000010.1	1057089	.	T	C	1.000000e+00	0.2188	0.2500	0.1948	2	1.2800	0.2215	C	0.1250	100.00%	0/0	10/12.50%	0/0	70/87.50%	TC	TC	TC	TC	TC	TC	TC	TC	TC	TC	TT	TT	TT	TT	TT	TT	TT	TT	TT	TT	TT	TT	TT	TT	TT	TT	TT	TT	TT	TT	TT
JXRI01000010.1	1109304	.	A	T	1.000000e+00	0.2188	0.2500	0.1948	2	1.2800	0.2215	T	0.1250	100.00%	70/87.50%	0/0	0/0	10/12.50%	AT	AT	AT	AT	AT	AT	AT	AT	AT	AT	AA	AA	AA	AA	AA	AA	AA	AA	AA	AA	AA	AA	AA	AA	AA	AA	AA	AA	AA	AA	AA
JXRI01000019.1	240289	.	T	C	1.000000e+00	0.2188	0.2500	0.1948	2	1.2800	0.2215	C	0.1250	100.00%	0/0	10/12.50%	0/0	70/87.50%	TT	TT	TT	TT	TT	TT	TT	TT	TT	TT	TT	TT	TT	TT	TT	TT	TT	TT	TT	TT	TC	TC	TC	TC	TC	TC	TC	TC	TC	TC	TT
JXRI01000019.1	240299	.	C	T	1.000000e+00	0.2188	0.2500	0.1948	2	1.2800	0.2215	T	0.1250	100.00%	0/0	70/87.50%	0/0	10/12.50%	CC	CC	CC	CC	CC	CC	CC	CC	CC	CC	CC	CC	CC	CC	CC	CC	CC	CC	CC	CC	CT	CT	CT	CT	CT	CT	CT	CT	CT	CT	CC
JXRI01000019.1	240340	.	C	T	1.000000e+00	0.2188	0.2500	0.1948	2	1.2800	0.2215	T	0.1250	100.00%	0/0	70/87.50%	0/0	10/12.50%	CC	CC	CC	CC	CC	CC	CC	CC	CC	CC	CC	CC	CC	CC	CC	CC	CC	CC	CC	CC	CT	CT	CT	CT	CT	CT	CT	CT	CT	CT	CC
JXRI01000019.1	240367	.	C	T	1.000000e+00	0.2188	0.2500	0.1948	2	1.2800	0.2215	T	0.1250	100.00%	0/0	70/87.50%	0/0	10/12.50%	CC	CC	CC	CC	CC	CC	CC	CC	CC	CC	CC	CC	CC	CC	CC	CC	CC	CC	CC	CC	CT	CT	CT	CT	CT	CT	CT	CT	CT	CT	CC
JXRI01000019.1	377536	.	C	T	1.000000e+00	0.2188	0.2500	0.1948	2	1.2800	0.2215	T	0.1250	100.00%	0/0	70/87.50%	0/0	10/12.50%	CT	CT	CT	CT	CT	CT	CT	CT	CT	CT	CC	CC	CC	CC	CC	CC	CC	CC	CC	CC	CC	CC	CC	CC	CC	CC	CC	CC	CC	CC	CC
JXRI01000019.1	487914	.	C	A	1.000000e+00	0.2188	0.2500	0.1948	2	1.2800	0.2215	A	0.1250	100.00%	10/12.50%	70/87.50%	0/0	0/0	CA	CA	CA	CA	CA	CA	CA	CA	CA	CA	CC	CC	CC	CC	CC	CC	CC	CC	CC	CC	CC	CC	CC	CC	CC	CC	CC	CC	CC	CC	CC
JXRI01000019.1	487917	.	G	A	1.000000e+00	0.2188	0.2500	0.1948	2	1.2800	0.2215	A	0.1250	100.00%	10/12.50%	0/0	70/87.50%	0/0	GA	GA	GA	GA	GA	GA	GA	GA	GA	GA	GG	GG	GG	GG	GG	GG	GG	GG	GG	GG	GG	GG	GG	GG	GG	GG	GG	GG	GG	GG	GG
JXRI01000019.1	487918	.	T	G	1.000000e+00	0.2188	0.2500	0.1948	2	1.2800	0.2215	G	0.1250	100.00%	0/0	0/0	10/12.50%	70/87.50%	TG	TG	TG	TG	TG	TG	TG	TG	TG	TG	TT	TT	TT	TT	TT	TT	TT	TT	TT	TT	TT	TT	TT	TT	TT	TT	TT	TT	TT	TT	TT
JXRI01000019.1	753305	.	T	C	1.000000e+00	0.2188	0.2500	0.1948	2	1.2800	0.2215	C	0.1250	100.00%	0/0	10/12.50%	0/0	70/87.50%	TC	TC	TC	TC	TC	TC	TC	TC	TC	TC	TT	TT	TT	TT	TT	TT	TT	TT	TT	TT	TT	TT	TT	TT	TT	TT	TT	TT	TT	TT	TT
JXRI01000020.1	283537	.	T	C	1.000000e+00	0.2188	0.2500	0.1948	2	1.2800	0.2215	C	0.1250	100.00%	0/0	10/12.50%	0/0	70/87.50%	TC	TC	TC	TC	TC	TC	TC	TC	TC	TC	TT	TT	TT	TT	TT	TT	TT	TT	TT	TT	TT	TT	TT	TT	TT	TT	TT	TT	TT	TT	TT
JXRI01000020.1	283547	.	G	A	1.000000e+00	0.2188	0.2500	0.1948	2	1.2800	0.2215	A	0.1250	100.00%	10/12.50%	0/0	70/87.50%	0/0	GA	GA	GA	GA	GA	GA	GA	GA	GA	GA	GG	GG	GG	GG	GG	GG	GG	GG	GG	GG	GG	GG	GG	GG	GG	GG	GG	GG	GG	GG	GG
JXRI01000020.1	283766	.	T	G	1.000000e+00	0.2188	0.2500	0.1948	2	1.2800	0.2215	G	0.1250	100.00%	0/0	0/0	10/12.50%	70/87.50%	TG	TG	TG	TG	TG	TG	TG	TG	TG	TG	TT	TT	TT	TT	TT	TT	TT	TT	TT	TT	TT	TT	TT	TT	TT	TT	TT	TT	TT	TT	TT
JXRI01000020.1	283772	.	A	G	1.000000e+00	0.2188	0.2500	0.1948	2	1.2800	0.2215	G	0.1250	100.00%	70/87.50%	0/0	10/12.50%	0/0	AG	AG	AG	AG	AG	AG	AG	AG	AG	AG	AA	AA	AA	AA	AA	AA	AA	AA	AA	AA	AA	AA	AA	AA	AA	AA	AA	AA	AA	AA	AA
JXRI01000020.1	283773	.	G	A	1.000000e+00	0.2188	0.2500	0.1948	2	1.2800	0.2215	A	0.1250	100.00%	10/12.50%	0/0	70/87.50%	0/0	GA	GA	GA	GA	GA	GA	GA	GA	GA	GA	GG	GG	GG	GG	GG	GG	GG	GG	GG	GG	GG	GG	GG	GG	GG	GG	GG	GG	GG	GG	GG
JXRI01000020.1	283777	.	G	T	1.000000e+00	0.2188	0.2500	0.1948	2	1.2800	0.2215	T	0.1250	100.00%	0/0	0/0	70/87.50%	10/12.50%	GT	GT	GT	GT	GT	GT	GT	GT	GT	GT	GG	GG	GG	GG	GG	GG	GG	GG	GG	GG	GG	GG	GG	GG	GG	GG	GG	GG	GG	GG	GG
JXRI01000020.1	283780	.	T	A	1.000000e+00	0.2188	0.2500	0.1948	2	1.2800	0.2215	A	0.1250	100.00%	10/12.50%	0/0	0/0	70/87.50%	TA	TA	TA	TA	TA	TA	TA	TA	TA	TA	TT	TT	TT	TT	TT	TT	TT	TT	TT	TT	TT	TT	TT	TT	TT	TT	TT	TT	TT	TT	TT
JXRI01000022.1	154133	.	T	C	1.000000e+00	0.2188	0.2500	0.1948	2	1.2800	0.2215	C	0.1250	100.00%	0/0	10/12.50%	0/0	70/87.50%	TC	TC	TC	TC	TC	TC	TC	TC	TC	TC	TT	TT	TT	TT	TT	TT	TT	TT	TT	TT	TT	TT	TT	TT	TT	TT	TT	TT	TT	TT	TT
JXRI01000022.1	154136	.	T	G	1.000000e+00	0.2188	0.2500	0.1948	2	1.2800	0.2215	G	0.1250	100.00%	0/0	0/0	10/12.50%	70/87.50%	TG	TG	TG	TG	TG	TG	TG	TG	TG	TG	TT	TT	TT	TT	TT	TT	TT	TT	TT	TT	TT	TT	TT	TT	TT	TT	TT	TT	TT	TT	TT
JXRI01000022.1	154138	.	C	A	1.000000e+00	0.2188	0.2500	0.1948	2	1.2800	0.2215	A	0.1250	100.00%	10/12.50%	70/87.50%	0/0	0/0	CA	CA	CA	CA	CA	CA	CA	CA	CA	CA	CC	CC	CC	CC	CC	CC	CC	CC	CC	CC	CC	CC	CC	CC	CC	CC	CC	CC	CC	CC	CC
JXRI01000022.1	154147	.	G	T	1.000000e+00	0.2188	0.2500	0.1948	2	1.2800	0.2215	T	0.1250	100.00%	0/0	0/0	70/87.50%	10/12.50%	GT	GT	GT	GT	GT	GT	GT	GT	GT	GT	GG	GG	GG	GG	GG	GG	GG	GG	GG	GG	GG	GG	GG	GG	GG	GG	GG	GG	GG	GG	GG
JXRI01000024.1	297372	.	G	A	1.000000e+00	0.2188	0.2500	0.1948	2	1.2800	0.2215	A	0.1250	100.00%	10/12.50%	0/0	70/87.50%	0/0	GA	GA	GA	GA	GA	GA	GA	GA	GA	GA	GG	GG	GG	GG	GG	GG	GG	GG	GG	GG	GG	GG	GG	GG	GG	GG	GG	GG	GG	GG	GG
JXRI01000029.1	589287	.	T	G	1.000000e+00	0.2188	0.2500	0.1948	2	1.2800	0.2215	G	0.1250	100.00%	0/0	0/0	10/12.50%	70/87.50%	TG	TG	TG	TG	TG	TG	TG	TG	TG	TG	TT	TT	TT	TT	TT	TT	TT	TT	TT	TT	TT	TT	TT	TT	TT	TT	TT	TT	TT	TT	TT
JXRI01000029.1	589294	.	A	T	1.000000e+00	0.2188	0.2500	0.1948	2	1.2800	0.2215	T	0.1250	100.00%	70/87.50%	0/0	0/0	10/12.50%	AT	AT	AT	AT	AT	AT	AT	AT	AT	AT	AA	AA	AA	AA	AA	AA	AA	AA	AA	AA	AA	AA	AA	AA	AA	AA	AA	AA	AA	AA	AA
JXRI01000031.1	667487	.	A	T	1.000000e+00	0.2188	0.2500	0.1948	2	1.2800	0.2215	T	0.1250	100.00%	70/87.50%	0/0	0/0	10/12.50%	AA	AA	AA	AA	AA	AA	AA	AA	AA	AA	AA	AA	AA	AA	AA	AA	AA	AA	AA	AA	AT	AT	AT	AT	AT	AT	AT	AT	AT	AT	AA
JXRI01000037.1	505023	.	G	C	1.000000e+00	0.2188	0.2500	0.1948	2	1.2800	0.2215	C	0.1250	100.00%	0/0	10/12.50%	70/87.50%	0/0	GG	GG	GG	GG	GG	GG	GG	GG	GG	GG	GG	GG	GG	GG	GG	GG	GG	GG	GG	GG	GC	GC	GC	GC	GC	GC	GC	GC	GC	GC	GG
JXRI01000040.1	236435	.	G	C	1.000000e+00	0.2188	0.2500	0.1948	2	1.2800	0.2215	C	0.1250	100.00%	0/0	10/12.50%	70/87.50%	0/0	GC	GC	GC	GC	GC	GC	GC	GC	GC	GC	GG	GG	GG	GG	GG	GG	GG	GG	GG	GG	GG	GG	GG	GG	GG	GG	GG	GG	GG	GG	GG
JXRI01000040.1	275436	.	C	T	1.000000e+00	0.2188	0.2500	0.1948	2	1.2800	0.2215	T	0.1250	100.00%	0/0	70/87.50%	0/0	10/12.50%	CT	CT	CT	CT	CT	CT	CT	CT	CT	CT	CC	CC	CC	CC	CC	CC	CC	CC	CC	CC	CC	CC	CC	CC	CC	CC	CC	CC	CC	CC	CC
JXRI01000040.1	275637	.	T	C	1.000000e+00	0.2188	0.2500	0.1948	2	1.2800	0.2215	C	0.1250	100.00%	0/0	10/12.50%	0/0	70/87.50%	TC	TC	TC	TC	TC	TC	TC	TC	TC	TC	TT	TT	TT	TT	TT	TT	TT	TT	TT	TT	TT	TT	TT	TT	TT	TT	TT	TT	TT	TT	TT
JXRI01000040.1	275641	.	A	C	1.000000e+00	0.2188	0.2500	0.1948	2	1.2800	0.2215	C	0.1250	100.00%	70/87.50%	10/12.50%	0/0	0/0	AC	AC	AC	AC	AC	AC	AC	AC	AC	AC	AA	AA	AA	AA	AA	AA	AA	AA	AA	AA	AA	AA	AA	AA	AA	AA	AA	AA	AA	AA	AA
JXRI01000040.1	275646	.	G	A	1.000000e+00	0.2188	0.2500	0.1948	2	1.2800	0.2215	A	0.1250	100.00%	10/12.50%	0/0	70/87.50%	0/0	GA	GA	GA	GA	GA	GA	GA	GA	GA	GA	GG	GG	GG	GG	GG	GG	GG	GG	GG	GG	GG	GG	GG	GG	GG	GG	GG	GG	GG	GG	GG
JXRI01000040.1	314006	.	T	G	1.000000e+00	0.2188	0.2500	0.1948	2	1.2800	0.2215	G	0.1250	100.00%	0/0	0/0	10/12.50%	70/87.50%	TG	TG	TG	TG	TG	TG	TG	TG	TG	TG	TT	TT	TT	TT	TT	TT	TT	TT	TT	TT	TT	TT	TT	TT	TT	TT	TT	TT	TT	TT	TT
JXRI01000040.1	330169	.	T	A	1.000000e+00	0.2188	0.2500	0.1948	2	1.2800	0.2215	A	0.1250	100.00%	10/12.50%	0/0	0/0	70/87.50%	TA	TA	TA	TA	TA	TA	TA	TA	TA	TA	TT	TT	TT	TT	TT	TT	TT	TT	TT	TT	TT	TT	TT	TT	TT	TT	TT	TT	TT	TT	TT
JXRI01000040.1	340375	.	G	C	1.000000e+00	0.2188	0.2500	0.1948	2	1.2800	0.2215	C	0.1250	100.00%	0/0	10/12.50%	70/87.50%	0/0	GC	GC	GC	GC	GC	GC	GC	GC	GC	GC	GG	GG	GG	GG	GG	GG	GG	GG	GG	GG	GG	GG	GG	GG	GG	GG	GG	GG	GG	GG	GG
JXRI01000040.1	371493	.	T	C	1.000000e+00	0.2188	0.2500	0.1948	2	1.2800	0.2215	C	0.1250	100.00%	0/0	10/12.50%	0/0	70/87.50%	TC	TC	TC	TC	TC	TC	TC	TC	TC	TC	TT	TT	TT	TT	TT	TT	TT	TT	TT	TT	TT	TT	TT	TT	TT	TT	TT	TT	TT	TT	TT
JXRI01000040.1	371640	.	G	A	1.000000e+00	0.2188	0.2500	0.1948	2	1.2800	0.2215	A	0.1250	100.00%	10/12.50%	0/0	70/87.50%	0/0	GA	GA	GA	GA	GA	GA	GA	GA	GA	GA	GG	GG	GG	GG	GG	GG	GG	GG	GG	GG	GG	GG	GG	GG	GG	GG	GG	GG	GG	GG	GG
JXRI01000040.1	409371	.	G	C	1.000000e+00	0.2188	0.2500	0.1948	2	1.2800	0.2215	C	0.1250	100.00%	0/0	10/12.50%	70/87.50%	0/0	GC	GC	GC	GC	GC	GC	GC	GC	GC	GC	GG	GG	GG	GG	GG	GG	GG	GG	GG	GG	GG	GG	GG	GG	GG	GG	GG	GG	GG	GG	GG
JXRI01000040.1	409395	.	A	G	1.000000e+00	0.2188	0.2500	0.1948	2	1.2800	0.2215	G	0.1250	100.00%	70/87.50%	0/0	10/12.50%	0/0	AG	AG	AG	AG	AG	AG	AG	AG	AG	AG	AA	AA	AA	AA	AA	AA	AA	AA	AA	AA	AA	AA	AA	AA	AA	AA	AA	AA	AA	AA	AA
JXRI01000040.1	492246	.	G	C	1.000000e+00	0.2188	0.2500	0.1948	2	1.2800	0.2215	C	0.1250	100.00%	0/0	10/12.50%	70/87.50%	0/0	GC	GC	GC	GC	GC	GC	GC	GC	GC	GC	GG	GG	GG	GG	GG	GG	GG	GG	GG	GG	GG	GG	GG	GG	GG	GG	GG	GG	GG	GG	GG
JXRI01000040.1	510399	.	A	G	8.130685e-02	0.3750	0.5000	0.3047	2	1.6000	0.3797	A	0.2500	100.00%	20/25.00%	0/0	60/75.00%	0/0	AG	AG	AG	AG	AG	AG	AG	AG	AG	AG	AG	AG	AG	AG	AG	AG	AG	AG	AG	AG	GG	GG	GG	GG	GG	GG	GG	GG	GG	GG	GG
JXRI01000051.1	224410	.	C	T	1.000000e+00	0.2188	0.2500	0.1948	2	1.2800	0.2215	T	0.1250	100.00%	0/0	70/87.50%	0/0	10/12.50%	CC	CC	CC	CC	CC	CC	CC	CC	CC	CC	CC	CC	CC	CC	CC	CC	CC	CC	CC	CC	CT	CT	CT	CT	CT	CT	CT	CT	CT	CT	CC
JXRI01000059.1	140027	.	G	A	1.000000e+00	0.2188	0.2500	0.1948	2	1.2800	0.2215	A	0.1250	100.00%	10/12.50%	0/0	70/87.50%	0/0	GG	GG	GG	GG	GG	GG	GG	GG	GG	GG	GG	GG	GG	GG	GG	GG	GG	GG	GG	GG	GA	GA	GA	GA	GA	GA	GA	GA	GA	GA	GG
JXRI01000059.1	140101	.	G	T	1.000000e+00	0.2188	0.2500	0.1948	2	1.2800	0.2215	T	0.1250	100.00%	0/0	0/0	70/87.50%	10/12.50%	GG	GG	GG	GG	GG	GG	GG	GG	GG	GG	GG	GG	GG	GG	GG	GG	GG	GG	GG	GG	GT	GT	GT	GT	GT	GT	GT	GT	GT	GT	GG
JXRI01000067.1	43658	.	T	C	1.000000e+00	0.2188	0.2500	0.1948	2	1.2800	0.2215	C	0.1250	100.00%	0/0	10/12.50%	0/0	70/87.50%	TC	TC	TC	TC	TC	TC	TC	TC	TC	TC	TT	TT	TT	TT	TT	TT	TT	TT	TT	TT	TT	TT	TT	TT	TT	TT	TT	TT	TT	TT	TT
JXRI01000067.1	43691	.	C	A	1.000000e+00	0.2188	0.2500	0.1948	2	1.2800	0.2215	A	0.1250	100.00%	10/12.50%	70/87.50%	0/0	0/0	CA	CA	CA	CA	CA	CA	CA	CA	CA	CA	CC	CC	CC	CC	CC	CC	CC	CC	CC	CC	CC	CC	CC	CC	CC	CC	CC	CC	CC	CC	CC
JXRI01000067.1	46072	.	C	T	1.000000e+00	0.2188	0.2500	0.1948	2	1.2800	0.2215	T	0.1250	100.00%	0/0	70/87.50%	0/0	10/12.50%	CT	CT	CT	CT	CT	CT	CT	CT	CT	CT	CC	CC	CC	CC	CC	CC	CC	CC	CC	CC	CC	CC	CC	CC	CC	CC	CC	CC	CC	CC	CC
JXRI01000067.1	46370	.	C	A	1.000000e+00	0.2188	0.2500	0.1948	2	1.2800	0.2215	A	0.1250	100.00%	10/12.50%	70/87.50%	0/0	0/0	CA	CA	CA	CA	CA	CA	CA	CA	CA	CA	CC	CC	CC	CC	CC	CC	CC	CC	CC	CC	CC	CC	CC	CC	CC	CC	CC	CC	CC	CC	CC
JXRI01000067.1	128620	.	A	C	1.000000e+00	0.2188	0.2500	0.1948	2	1.2800	0.2215	C	0.1250	100.00%	70/87.50%	10/12.50%	0/0	0/0	AC	AC	AC	AC	AC	AC	AC	AC	AC	AC	AA	AA	AA	AA	AA	AA	AA	AA	AA	AA	AA	AA	AA	AA	AA	AA	AA	AA	AA	AA	AA
JXRI01000067.1	128700	.	C	A	1.000000e+00	0.2188	0.2500	0.1948	2	1.2800	0.2215	A	0.1250	100.00%	10/12.50%	70/87.50%	0/0	0/0	CA	CA	CA	CA	CA	CA	CA	CA	CA	CA	CC	CC	CC	CC	CC	CC	CC	CC	CC	CC	CC	CC	CC	CC	CC	CC	CC	CC	CC	CC	CC
JXRI01000067.1	128761	.	C	A	1.000000e+00	0.2188	0.2500	0.1948	2	1.2800	0.2215	A	0.1250	100.00%	10/12.50%	70/87.50%	0/0	0/0	CA	CA	CA	CA	CA	CA	CA	CA	CA	CA	CC	CC	CC	CC	CC	CC	CC	CC	CC	CC	CC	CC	CC	CC	CC	CC	CC	CC	CC	CC	CC
JXRI01000067.1	140187	.	A	G	1.000000e+00	0.2188	0.2500	0.1948	2	1.2800	0.2215	G	0.1250	100.00%	70/87.50%	0/0	10/12.50%	0/0	AG	AG	AG	AG	AG	AG	AG	AG	AG	AG	AA	AA	AA	AA	AA	AA	AA	AA	AA	AA	AA	AA	AA	AA	AA	AA	AA	AA	AA	AA	AA
JXRI01000067.1	152340	.	C	T	1.000000e+00	0.2188	0.2500	0.1948	2	1.2800	0.2215	T	0.1250	100.00%	0/0	70/87.50%	0/0	10/12.50%	CT	CT	CT	CT	CT	CT	CT	CT	CT	CT	CC	CC	CC	CC	CC	CC	CC	CC	CC	CC	CC	CC	CC	CC	CC	CC	CC	CC	CC	CC	CC
JXRI01000068.1	416530	.	A	C	1.000000e+00	0.2188	0.2500	0.1948	2	1.2800	0.2215	C	0.1250	100.00%	70/87.50%	10/12.50%	0/0	0/0	AC	AC	AC	AC	AC	AC	AC	AC	AC	AC	AA	AA	AA	AA	AA	AA	AA	AA	AA	AA	AA	AA	AA	AA	AA	AA	AA	AA	AA	AA	AA
JXRI01000068.1	416541	.	T	C	1.000000e+00	0.2188	0.2500	0.1948	2	1.2800	0.2215	C	0.1250	100.00%	0/0	10/12.50%	0/0	70/87.50%	TC	TC	TC	TC	TC	TC	TC	TC	TC	TC	TT	TT	TT	TT	TT	TT	TT	TT	TT	TT	TT	TT	TT	TT	TT	TT	TT	TT	TT	TT	TT
JXRI01000068.1	489954	.	A	G	1.000000e+00	0.2188	0.2500	0.1948	2	1.2800	0.2215	G	0.1250	100.00%	70/87.50%	0/0	10/12.50%	0/0	AG	AG	AG	AG	AG	AG	AG	AG	AG	AG	AA	AA	AA	AA	AA	AA	AA	AA	AA	AA	AA	AA	AA	AA	AA	AA	AA	AA	AA	AA	AA
JXRI01000068.1	502997	.	G	T	1.000000e+00	0.2188	0.2500	0.1948	2	1.2800	0.2215	T	0.1250	100.00%	0/0	0/0	70/87.50%	10/12.50%	GT	GT	GT	GT	GT	GT	GT	GT	GT	GT	GG	GG	GG	GG	GG	GG	GG	GG	GG	GG	GG	GG	GG	GG	GG	GG	GG	GG	GG	GG	GG
JXRI01000068.1	503004	.	T	C	1.000000e+00	0.2188	0.2500	0.1948	2	1.2800	0.2215	C	0.1250	100.00%	0/0	10/12.50%	0/0	70/87.50%	TC	TC	TC	TC	TC	TC	TC	TC	TC	TC	TT	TT	TT	TT	TT	TT	TT	TT	TT	TT	TT	TT	TT	TT	TT	TT	TT	TT	TT	TT	TT
JXRI01000068.1	503012	.	G	C	1.000000e+00	0.2188	0.2500	0.1948	2	1.2800	0.2215	C	0.1250	100.00%	0/0	10/12.50%	70/87.50%	0/0	GC	GC	GC	GC	GC	GC	GC	GC	GC	GC	GG	GG	GG	GG	GG	GG	GG	GG	GG	GG	GG	GG	GG	GG	GG	GG	GG	GG	GG	GG	GG
JXRI01000068.1	548087	.	T	A	1.000000e+00	0.2188	0.2500	0.1948	2	1.2800	0.2215	A	0.1250	100.00%	10/12.50%	0/0	0/0	70/87.50%	TA	TA	TA	TA	TA	TA	TA	TA	TA	TA	TT	TT	TT	TT	TT	TT	TT	TT	TT	TT	TT	TT	TT	TT	TT	TT	TT	TT	TT	TT	TT
JXRI01000068.1	548089	.	C	T	1.000000e+00	0.2188	0.2500	0.1948	2	1.2800	0.2215	T	0.1250	100.00%	0/0	70/87.50%	0/0	10/12.50%	CT	CT	CT	CT	CT	CT	CT	CT	CT	CT	CC	CC	CC	CC	CC	CC	CC	CC	CC	CC	CC	CC	CC	CC	CC	CC	CC	CC	CC	CC	CC
JXRI01000069.1	304484	.	G	C	1.000000e+00	0.2188	0.2500	0.1948	2	1.2800	0.2215	C	0.1250	100.00%	0/0	10/12.50%	70/87.50%	0/0	GC	GC	GC	GC	GC	GC	GC	GC	GC	GC	GG	GG	GG	GG	GG	GG	GG	GG	GG	GG	GG	GG	GG	GG	GG	GG	GG	GG	GG	GG	GG
JXRI01000071.1	508990	.	C	T	1.000000e+00	0.2188	0.2500	0.1948	2	1.2800	0.2215	T	0.1250	100.00%	0/0	70/87.50%	0/0	10/12.50%	CT	CT	CT	CT	CT	CT	CT	CT	CT	CT	CC	CC	CC	CC	CC	CC	CC	CC	CC	CC	CC	CC	CC	CC	CC	CC	CC	CC	CC	CC	CC
JXRI01000071.1	508992	.	C	T	1.000000e+00	0.2188	0.2500	0.1948	2	1.2800	0.2215	T	0.1250	100.00%	0/0	70/87.50%	0/0	10/12.50%	CT	CT	CT	CT	CT	CT	CT	CT	CT	CT	CC	CC	CC	CC	CC	CC	CC	CC	CC	CC	CC	CC	CC	CC	CC	CC	CC	CC	CC	CC	CC
JXRI01000076.1	367797	.	G	A	1.000000e+00	0.2188	0.2500	0.1948	2	1.2800	0.2215	A	0.1250	100.00%	10/12.50%	0/0	70/87.50%	0/0	GA	GA	GA	GA	GA	GA	GA	GA	GA	GA	GG	GG	GG	GG	GG	GG	GG	GG	GG	GG	GG	GG	GG	GG	GG	GG	GG	GG	GG	GG	GG
JXRI01000082.1	157894	.	C	T	1.000000e+00	0.2188	0.2500	0.1948	2	1.2800	0.2215	T	0.1250	100.00%	0/0	70/87.50%	0/0	10/12.50%	CC	CC	CC	CC	CC	CC	CC	CC	CC	CC	CC	CC	CC	CC	CC	CC	CC	CC	CC	CC	CC	CC	CC	CC	CC	CC	CC	CC	CC	CC	CT
JXRI01000082.1	157932	.	C	G	1.000000e+00	0.2188	0.2500	0.1948	2	1.2800	0.2215	G	0.1250	100.00%	0/0	70/87.50%	10/12.50%	0/0	CC	CC	CC	CC	CC	CC	CC	CC	CC	CC	CC	CC	CC	CC	CC	CC	CC	CC	CC	CC	CC	CC	CC	CC	CC	CC	CC	CC	CC	CC	CG
JXRI01000083.1	122511	.	A	C	1.000000e+00	0.2188	0.2500	0.1948	2	1.2800	0.2215	C	0.1250	100.00%	70/87.50%	10/12.50%	0/0	0/0	AC	AC	AC	AC	AC	AC	AC	AC	AC	AC	AA	AA	AA	AA	AA	AA	AA	AA	AA	AA	AA	AA	AA	AA	AA	AA	AA	AA	AA	AA	AA
JXRI01000083.1	125272	.	C	T	1.000000e+00	0.2188	0.2500	0.1948	2	1.2800	0.2215	T	0.1250	100.00%	0/0	70/87.50%	0/0	10/12.50%	CT	CT	CT	CT	CT	CT	CT	CT	CT	CT	CC	CC	CC	CC	CC	CC	CC	CC	CC	CC	CC	CC	CC	CC	CC	CC	CC	CC	CC	CC	CC
JXRI01000087.1	53273	.	A	G	1.000000e+00	0.2188	0.2500	0.1948	2	1.2800	0.2215	G	0.1250	100.00%	70/87.50%	0/0	10/12.50%	0/0	AA	AA	AA	AA	AA	AA	AA	AA	AA	AA	AA	AA	AA	AA	AA	AA	AA	AA	AA	AA	AG	AG	AG	AG	AG	AG	AG	AG	AG	AG	AA
JXRI01000087.1	136561	.	A	G	1.000000e+00	0.2188	0.2500	0.1948	2	1.2800	0.2215	G	0.1250	100.00%	70/87.50%	0/0	10/12.50%	0/0	AA	AA	AA	AA	AA	AA	AA	AA	AA	AA	AA	AA	AA	AA	AA	AA	AA	AA	AA	AA	AG	AG	AG	AG	AG	AG	AG	AG	AG	AG	AA
JXRI01000109.1	193323	.	A	G	1.000000e+00	0.2188	0.2500	0.1948	2	1.2800	0.2215	G	0.1250	100.00%	70/87.50%	0/0	10/12.50%	0/0	AA	AA	AA	AA	AA	AA	AA	AA	AA	AA	AG	AG	AG	AG	AG	AG	AG	AG	AG	AG	AA	AA	AA	AA	AA	AA	AA	AA	AA	AA	AA
JXRI01000109.1	193324	.	G	T	1.000000e+00	0.2188	0.2500	0.1948	2	1.2800	0.2215	T	0.1250	100.00%	0/0	0/0	70/87.50%	10/12.50%	GG	GG	GG	GG	GG	GG	GG	GG	GG	GG	GT	GT	GT	GT	GT	GT	GT	GT	GT	GT	GG	GG	GG	GG	GG	GG	GG	GG	GG	GG	GG
JXRI01000120.1	246718	.	C	G	1.000000e+00	0.2188	0.2500	0.1948	2	1.2800	0.2215	G	0.1250	100.00%	0/0	70/87.50%	10/12.50%	0/0	CG	CG	CG	CG	CG	CG	CG	CG	CG	CG	CC	CC	CC	CC	CC	CC	CC	CC	CC	CC	CC	CC	CC	CC	CC	CC	CC	CC	CC	CC	CC
JXRI01000120.1	267588	.	C	T	1.000000e+00	0.2188	0.2500	0.1948	2	1.2800	0.2215	T	0.1250	100.00%	0/0	70/87.50%	0/0	10/12.50%	CT	CT	CT	CT	CT	CT	CT	CT	CT	CT	CC	CC	CC	CC	CC	CC	CC	CC	CC	CC	CC	CC	CC	CC	CC	CC	CC	CC	CC	CC	CC
JXRI01000120.1	268113	.	C	T	1.000000e+00	0.2188	0.2500	0.1948	2	1.2800	0.2215	T	0.1250	100.00%	0/0	70/87.50%	0/0	10/12.50%	CT	CT	CT	CT	CT	CT	CT	CT	CT	CT	CC	CC	CC	CC	CC	CC	CC	CC	CC	CC	CC	CC	CC	CC	CC	CC	CC	CC	CC	CC	CC
JXRI01000120.1	268189	.	G	A	1.000000e+00	0.2188	0.2500	0.1948	2	1.2800	0.2215	A	0.1250	100.00%	10/12.50%	0/0	70/87.50%	0/0	GA	GA	GA	GA	GA	GA	GA	GA	GA	GA	GG	GG	GG	GG	GG	GG	GG	GG	GG	GG	GG	GG	GG	GG	GG	GG	GG	GG	GG	GG	GG
JXRI01000120.1	333467	.	A	G	1.000000e+00	0.2188	0.2500	0.1948	2	1.2800	0.2215	G	0.1250	100.00%	70/87.50%	0/0	10/12.50%	0/0	AG	AG	AG	AG	AG	AG	AG	AG	AG	AG	AA	AA	AA	AA	AA	AA	AA	AA	AA	AA	AA	AA	AA	AA	AA	AA	AA	AA	AA	AA	AA
JXRI01000120.1	333490	.	A	G	1.000000e+00	0.2188	0.2500	0.1948	2	1.2800	0.2215	G	0.1250	100.00%	70/87.50%	0/0	10/12.50%	0/0	AG	AG	AG	AG	AG	AG	AG	AG	AG	AG	AA	AA	AA	AA	AA	AA	AA	AA	AA	AA	AA	AA	AA	AA	AA	AA	AA	AA	AA	AA	AA
JXRI01000122.1	173488	.	A	T	1.000000e+00	0.2188	0.2500	0.1948	2	1.2800	0.2215	T	0.1250	100.00%	70/87.50%	0/0	0/0	10/12.50%	AT	AT	AT	AT	AT	AT	AT	AT	AT	AT	AA	AA	AA	AA	AA	AA	AA	AA	AA	AA	AA	AA	AA	AA	AA	AA	AA	AA	AA	AA	AA
JXRI01000122.1	173506	.	C	A	1.000000e+00	0.2188	0.2500	0.1948	2	1.2800	0.2215	A	0.1250	100.00%	10/12.50%	70/87.50%	0/0	0/0	CA	CA	CA	CA	CA	CA	CA	CA	CA	CA	CC	CC	CC	CC	CC	CC	CC	CC	CC	CC	CC	CC	CC	CC	CC	CC	CC	CC	CC	CC	CC
JXRI01000132.1	4695	.	G	C	1.000000e+00	0.2188	0.2500	0.1948	2	1.2800	0.2215	C	0.1250	100.00%	0/0	10/12.50%	70/87.50%	0/0	GC	GC	GC	GC	GC	GC	GC	GC	GC	GC	GG	GG	GG	GG	GG	GG	GG	GG	GG	GG	GG	GG	GG	GG	GG	GG	GG	GG	GG	GG	GG
JXRI01000136.1	38807	.	T	C	1.000000e+00	0.2188	0.2500	0.1948	2	1.2800	0.2215	C	0.1250	100.00%	0/0	10/12.50%	0/0	70/87.50%	TC	TC	TC	TC	TC	TC	TC	TC	TC	TC	TT	TT	TT	TT	TT	TT	TT	TT	TT	TT	TT	TT	TT	TT	TT	TT	TT	TT	TT	TT	TT
JXRI01000136.1	38813	.	A	G	1.000000e+00	0.2188	0.2500	0.1948	2	1.2800	0.2215	G	0.1250	100.00%	70/87.50%	0/0	10/12.50%	0/0	AG	AG	AG	AG	AG	AG	AG	AG	AG	AG	AA	AA	AA	AA	AA	AA	AA	AA	AA	AA	AA	AA	AA	AA	AA	AA	AA	AA	AA	AA	AA
JXRI01000136.1	56555	.	G	A	1.000000e+00	0.2188	0.2500	0.1948	2	1.2800	0.2215	A	0.1250	100.00%	10/12.50%	0/0	70/87.50%	0/0	GA	GA	GA	GA	GA	GA	GA	GA	GA	GA	GG	GG	GG	GG	GG	GG	GG	GG	GG	GG	GG	GG	GG	GG	GG	GG	GG	GG	GG	GG	GG
JXRI01000136.1	59355	.	C	T	1.000000e+00	0.2188	0.2500	0.1948	2	1.2800	0.2215	T	0.1250	100.00%	0/0	70/87.50%	0/0	10/12.50%	CT	CT	CT	CT	CT	CT	CT	CT	CT	CT	CC	CC	CC	CC	CC	CC	CC	CC	CC	CC	CC	CC	CC	CC	CC	CC	CC	CC	CC	CC	CC
JXRI01000136.1	59682	.	C	T	1.000000e+00	0.2188	0.2500	0.1948	2	1.2800	0.2215	T	0.1250	100.00%	0/0	70/87.50%	0/0	10/12.50%	CT	CT	CT	CT	CT	CT	CT	CT	CT	CT	CC	CC	CC	CC	CC	CC	CC	CC	CC	CC	CC	CC	CC	CC	CC	CC	CC	CC	CC	CC	CC
JXRI01000136.1	96645	.	C	A	1.000000e+00	0.2188	0.2500	0.1948	2	1.2800	0.2215	A	0.1250	100.00%	10/12.50%	70/87.50%	0/0	0/0	CC	CC	CC	CC	CC	CC	CC	CC	CC	CC	CC	CC	CC	CC	CC	CC	CC	CC	CC	CC	CA	CA	CA	CA	CA	CA	CA	CA	CA	CA	CC
JXRI01000136.1	96702	.	T	A	1.000000e+00	0.2188	0.2500	0.1948	2	1.2800	0.2215	A	0.1250	100.00%	10/12.50%	0/0	0/0	70/87.50%	TA	TA	TA	TA	TA	TA	TA	TA	TA	TA	TT	TT	TT	TT	TT	TT	TT	TT	TT	TT	TT	TT	TT	TT	TT	TT	TT	TT	TT	TT	TT
JXRI01000136.1	101410	.	G	A	1.000000e+00	0.2188	0.2500	0.1948	2	1.2800	0.2215	A	0.1250	100.00%	10/12.50%	0/0	70/87.50%	0/0	GA	GA	GA	GA	GA	GA	GA	GA	GA	GA	GG	GG	GG	GG	GG	GG	GG	GG	GG	GG	GG	GG	GG	GG	GG	GG	GG	GG	GG	GG	GG
JXRI01000136.1	101472	.	A	G	1.000000e+00	0.2188	0.2500	0.1948	2	1.2800	0.2215	G	0.1250	100.00%	70/87.50%	0/0	10/12.50%	0/0	AG	AG	AG	AG	AG	AG	AG	AG	AG	AG	AA	AA	AA	AA	AA	AA	AA	AA	AA	AA	AA	AA	AA	AA	AA	AA	AA	AA	AA	AA	AA
JXRI01000139.1	402016	.	G	A	1.000000e+00	0.2188	0.2500	0.1948	2	1.2800	0.2215	A	0.1250	100.00%	10/12.50%	0/0	70/87.50%	0/0	GG	GG	GG	GG	GG	GG	GG	GG	GG	GG	GG	GG	GG	GG	GG	GG	GG	GG	GG	GG	GA	GA	GA	GA	GA	GA	GA	GA	GA	GA	GG
JXRI01000139.1	402026	.	G	T	1.000000e+00	0.2188	0.2500	0.1948	2	1.2800	0.2215	T	0.1250	100.00%	0/0	0/0	70/87.50%	10/12.50%	GG	GG	GG	GG	GG	GG	GG	GG	GG	GG	GG	GG	GG	GG	GG	GG	GG	GG	GG	GG	GT	GT	GT	GT	GT	GT	GT	GT	GT	GT	GG
JXRI01000139.1	402027	.	G	A	1.000000e+00	0.2188	0.2500	0.1948	2	1.2800	0.2215	A	0.1250	100.00%	10/12.50%	0/0	70/87.50%	0/0	GG	GG	GG	GG	GG	GG	GG	GG	GG	GG	GG	GG	GG	GG	GG	GG	GG	GG	GG	GG	GA	GA	GA	GA	GA	GA	GA	GA	GA	GA	GG
JXRI01000139.1	402037	.	G	A	1.000000e+00	0.2188	0.2500	0.1948	2	1.2800	0.2215	A	0.1250	100.00%	10/12.50%	0/0	70/87.50%	0/0	GG	GG	GG	GG	GG	GG	GG	GG	GG	GG	GG	GG	GG	GG	GG	GG	GG	GG	GG	GG	GA	GA	GA	GA	GA	GA	GA	GA	GA	GA	GG
JXRI01000142.1	39850	.	T	A	1.000000e+00	0.2188	0.2500	0.1948	2	1.2800	0.2215	A	0.1250	100.00%	10/12.50%	0/0	0/0	70/87.50%	TA	TA	TA	TA	TA	TA	TA	TA	TA	TA	TT	TT	TT	TT	TT	TT	TT	TT	TT	TT	TT	TT	TT	TT	TT	TT	TT	TT	TT	TT	TT
JXRI01000144.1	421774	.	C	T	1.000000e+00	0.2188	0.2500	0.1948	2	1.2800	0.2215	T	0.1250	100.00%	0/0	70/87.50%	0/0	10/12.50%	CT	CT	CT	CT	CT	CT	CT	CT	CT	CT	CC	CC	CC	CC	CC	CC	CC	CC	CC	CC	CC	CC	CC	CC	CC	CC	CC	CC	CC	CC	CC
JXRI01000150.1	306933	.	G	A	1.000000e+00	0.2188	0.2500	0.1948	2	1.2800	0.2215	A	0.1250	100.00%	10/12.50%	0/0	70/87.50%	0/0	GA	GA	GA	GA	GA	GA	GA	GA	GA	GA	GG	GG	GG	GG	GG	GG	GG	GG	GG	GG	GG	GG	GG	GG	GG	GG	GG	GG	GG	GG	GG
JXRI01000150.1	500574	.	C	A	1.000000e+00	0.2188	0.2500	0.1948	2	1.2800	0.2215	A	0.1250	100.00%	10/12.50%	70/87.50%	0/0	0/0	CA	CA	CA	CA	CA	CA	CA	CA	CA	CA	CC	CC	CC	CC	CC	CC	CC	CC	CC	CC	CC	CC	CC	CC	CC	CC	CC	CC	CC	CC	CC
JXRI01000151.1	21276	.	T	C	1.000000e+00	0.2188	0.2500	0.1948	2	1.2800	0.2215	C	0.1250	100.00%	0/0	10/12.50%	0/0	70/87.50%	TC	TC	TC	TC	TC	TC	TC	TC	TC	TC	TT	TT	TT	TT	TT	TT	TT	TT	TT	TT	TT	TT	TT	TT	TT	TT	TT	TT	TT	TT	TT
JXRI01000151.1	21364	.	T	C	1.000000e+00	0.2188	0.2500	0.1948	2	1.2800	0.2215	C	0.1250	100.00%	0/0	10/12.50%	0/0	70/87.50%	TC	TC	TC	TC	TC	TC	TC	TC	TC	TC	TT	TT	TT	TT	TT	TT	TT	TT	TT	TT	TT	TT	TT	TT	TT	TT	TT	TT	TT	TT	TT
JXRI01000151.1	87821	.	C	T	1.000000e+00	0.2188	0.2500	0.1948	2	1.2800	0.2215	T	0.1250	100.00%	0/0	70/87.50%	0/0	10/12.50%	CT	CT	CT	CT	CT	CT	CT	CT	CT	CT	CC	CC	CC	CC	CC	CC	CC	CC	CC	CC	CC	CC	CC	CC	CC	CC	CC	CC	CC	CC	CC
JXRI01000151.1	87863	.	A	G	1.000000e+00	0.2188	0.2500	0.1948	2	1.2800	0.2215	G	0.1250	100.00%	70/87.50%	0/0	10/12.50%	0/0	AG	AG	AG	AG	AG	AG	AG	AG	AG	AG	AA	AA	AA	AA	AA	AA	AA	AA	AA	AA	AA	AA	AA	AA	AA	AA	AA	AA	AA	AA	AA
JXRI01000151.1	198095	.	A	T	1.000000e+00	0.2188	0.2500	0.1948	2	1.2800	0.2215	T	0.1250	100.00%	70/87.50%	0/0	0/0	10/12.50%	AT	AT	AT	AT	AT	AT	AT	AT	AT	AT	AA	AA	AA	AA	AA	AA	AA	AA	AA	AA	AA	AA	AA	AA	AA	AA	AA	AA	AA	AA	AA
JXRI01000151.1	205228	.	A	G	1.000000e+00	0.2188	0.2500	0.1948	2	1.2800	0.2215	G	0.1250	100.00%	70/87.50%	0/0	10/12.50%	0/0	AG	AG	AG	AG	AG	AG	AG	AG	AG	AG	AA	AA	AA	AA	AA	AA	AA	AA	AA	AA	AA	AA	AA	AA	AA	AA	AA	AA	AA	AA	AA
JXRI01000151.1	281879	.	C	A	1.000000e+00	0.2188	0.2500	0.1948	2	1.2800	0.2215	A	0.1250	100.00%	10/12.50%	70/87.50%	0/0	0/0	CA	CA	CA	CA	CA	CA	CA	CA	CA	CA	CC	CC	CC	CC	CC	CC	CC	CC	CC	CC	CC	CC	CC	CC	CC	CC	CC	CC	CC	CC	CC
JXRI01000151.1	309887	.	A	G	1.000000e+00	0.2188	0.2500	0.1948	2	1.2800	0.2215	G	0.1250	100.00%	70/87.50%	0/0	10/12.50%	0/0	AG	AG	AG	AG	AG	AG	AG	AG	AG	AG	AA	AA	AA	AA	AA	AA	AA	AA	AA	AA	AA	AA	AA	AA	AA	AA	AA	AA	AA	AA	AA
JXRI01000158.1	90907	.	T	C	1.000000e+00	0.2188	0.2500	0.1948	2	1.2800	0.2215	C	0.1250	100.00%	0/0	10/12.50%	0/0	70/87.50%	TC	TC	TC	TC	TC	TC	TC	TC	TC	TC	TT	TT	TT	TT	TT	TT	TT	TT	TT	TT	TT	TT	TT	TT	TT	TT	TT	TT	TT	TT	TT
JXRI01000164.1	15197	.	G	C	1.000000e+00	0.2188	0.2500	0.1948	2	1.2800	0.2215	C	0.1250	100.00%	0/0	10/12.50%	70/87.50%	0/0	GG	GG	GG	GG	GG	GG	GG	GG	GG	GG	GC	GC	GC	GC	GC	GC	GC	GC	GC	GC	GG	GG	GG	GG	GG	GG	GG	GG	GG	GG	GG
JXRI01000178.1	191789	.	C	A	1.000000e+00	0.2188	0.2500	0.1948	2	1.2800	0.2215	A	0.1250	100.00%	10/12.50%	70/87.50%	0/0	0/0	CA	CA	CA	CA	CA	CA	CA	CA	CA	CA	CC	CC	CC	CC	CC	CC	CC	CC	CC	CC	CC	CC	CC	CC	CC	CC	CC	CC	CC	CC	CC
JXRI01000186.1	193710	.	A	T	1.000000e+00	0.2188	0.2500	0.1948	2	1.2800	0.2215	T	0.1250	100.00%	70/87.50%	0/0	0/0	10/12.50%	AA	AA	AA	AA	AA	AA	AA	AA	AA	AA	AA	AA	AA	AA	AA	AA	AA	AA	AA	AA	AT	AT	AT	AT	AT	AT	AT	AT	AT	AT	AA
JXRI01000194.1	72619	.	G	A	1.000000e+00	0.2188	0.2500	0.1948	2	1.2800	0.2215	A	0.1250	100.00%	10/12.50%	0/0	70/87.50%	0/0	GA	GA	GA	GA	GA	GA	GA	GA	GA	GA	GG	GG	GG	GG	GG	GG	GG	GG	GG	GG	GG	GG	GG	GG	GG	GG	GG	GG	GG	GG	GG
JXRI01000194.1	173378	.	C	T	1.000000e+00	0.2188	0.2500	0.1948	2	1.2800	0.2215	T	0.1250	100.00%	0/0	70/87.50%	0/0	10/12.50%	CT	CT	CT	CT	CT	CT	CT	CT	CT	CT	CC	CC	CC	CC	CC	CC	CC	CC	CC	CC	CC	CC	CC	CC	CC	CC	CC	CC	CC	CC	CC
JXRI01000196.1	331438	.	C	T	1.000000e+00	0.2188	0.2500	0.1948	2	1.2800	0.2215	T	0.1250	100.00%	0/0	70/87.50%	0/0	10/12.50%	CT	CT	CT	CT	CT	CT	CT	CT	CT	CT	CC	CC	CC	CC	CC	CC	CC	CC	CC	CC	CC	CC	CC	CC	CC	CC	CC	CC	CC	CC	CC
JXRI01000196.1	448527	.	A	T	1.000000e+00	0.2188	0.2500	0.1948	2	1.2800	0.2215	T	0.1250	100.00%	70/87.50%	0/0	0/0	10/12.50%	AA	AA	AA	AA	AA	AA	AA	AA	AA	AA	AA	AA	AA	AA	AA	AA	AA	AA	AA	AA	AT	AT	AT	AT	AT	AT	AT	AT	AT	AT	AA
JXRI01000208.1	83915	.	A	C	1.000000e+00	0.2188	0.2500	0.1948	2	1.2800	0.2215	C	0.1250	100.00%	70/87.50%	10/12.50%	0/0	0/0	AC	AC	AC	AC	AC	AC	AC	AC	AC	AC	AA	AA	AA	AA	AA	AA	AA	AA	AA	AA	AA	AA	AA	AA	AA	AA	AA	AA	AA	AA	AA
JXRI01000211.1	376658	.	A	T	1.000000e+00	0.2188	0.2500	0.1948	2	1.2800	0.2215	T	0.1250	100.00%	70/87.50%	0/0	0/0	10/12.50%	AT	AT	AT	AT	AT	AT	AT	AT	AT	AT	AA	AA	AA	AA	AA	AA	AA	AA	AA	AA	AA	AA	AA	AA	AA	AA	AA	AA	AA	AA	AA
JXRI01000219.1	326537	.	T	A	1.000000e+00	0.2188	0.2500	0.1948	2	1.2800	0.2215	A	0.1250	100.00%	10/12.50%	0/0	0/0	70/87.50%	TA	TA	TA	TA	TA	TA	TA	TA	TA	TA	TT	TT	TT	TT	TT	TT	TT	TT	TT	TT	TT	TT	TT	TT	TT	TT	TT	TT	TT	TT	TT
JXRI01000219.1	326550	.	A	G	1.000000e+00	0.2188	0.2500	0.1948	2	1.2800	0.2215	G	0.1250	100.00%	70/87.50%	0/0	10/12.50%	0/0	AG	AG	AG	AG	AG	AG	AG	AG	AG	AG	AA	AA	AA	AA	AA	AA	AA	AA	AA	AA	AA	AA	AA	AA	AA	AA	AA	AA	AA	AA	AA
JXRI01000219.1	326553	.	G	A	1.000000e+00	0.2188	0.2500	0.1948	2	1.2800	0.2215	A	0.1250	100.00%	10/12.50%	0/0	70/87.50%	0/0	GA	GA	GA	GA	GA	GA	GA	GA	GA	GA	GG	GG	GG	GG	GG	GG	GG	GG	GG	GG	GG	GG	GG	GG	GG	GG	GG	GG	GG	GG	GG
JXRI01000219.1	326562	.	A	T	1.000000e+00	0.2188	0.2500	0.1948	2	1.2800	0.2215	T	0.1250	100.00%	70/87.50%	0/0	0/0	10/12.50%	AT	AT	AT	AT	AT	AT	AT	AT	AT	AT	AA	AA	AA	AA	AA	AA	AA	AA	AA	AA	AA	AA	AA	AA	AA	AA	AA	AA	AA	AA	AA
JXRI01000224.1	298840	.	C	T	1.000000e+00	0.2188	0.2500	0.1948	2	1.2800	0.2215	T	0.1250	100.00%	0/0	70/87.50%	0/0	10/12.50%	CT	CT	CT	CT	CT	CT	CT	CT	CT	CT	CC	CC	CC	CC	CC	CC	CC	CC	CC	CC	CC	CC	CC	CC	CC	CC	CC	CC	CC	CC	CC
JXRI01000229.1	82819	.	A	G	1.000000e+00	0.2188	0.2500	0.1948	2	1.2800	0.2215	G	0.1250	100.00%	70/87.50%	0/0	10/12.50%	0/0	AA	AA	AA	AA	AA	AA	AA	AA	AA	AA	AA	AA	AA	AA	AA	AA	AA	AA	AA	AA	AG	AG	AG	AG	AG	AG	AG	AG	AG	AG	AA
JXRI01000229.1	82946	.	T	C	1.000000e+00	0.2188	0.2500	0.1948	2	1.2800	0.2215	C	0.1250	100.00%	0/0	10/12.50%	0/0	70/87.50%	TT	TT	TT	TT	TT	TT	TT	TT	TT	TT	TT	TT	TT	TT	TT	TT	TT	TT	TT	TT	TC	TC	TC	TC	TC	TC	TC	TC	TC	TC	TT
JXRI01000229.1	368848	.	C	A	1.000000e+00	0.2188	0.2500	0.1948	2	1.2800	0.2215	A	0.1250	100.00%	10/12.50%	70/87.50%	0/0	0/0	CC	CC	CC	CC	CC	CC	CC	CC	CC	CC	CC	CC	CC	CC	CC	CC	CC	CC	CC	CC	CA	CA	CA	CA	CA	CA	CA	CA	CA	CA	CC
JXRI01000234.1	53615	.	G	A	1.000000e+00	0.2188	0.2500	0.1948	2	1.2800	0.2215	A	0.1250	100.00%	10/12.50%	0/0	70/87.50%	0/0	GG	GG	GG	GG	GG	GG	GG	GG	GG	GG	GG	GG	GG	GG	GG	GG	GG	GG	GG	GG	GA	GA	GA	GA	GA	GA	GA	GA	GA	GA	GG
JXRI01000234.1	53647	.	G	A	1.000000e+00	0.2188	0.2500	0.1948	2	1.2800	0.2215	A	0.1250	100.00%	10/12.50%	0/0	70/87.50%	0/0	GG	GG	GG	GG	GG	GG	GG	GG	GG	GG	GG	GG	GG	GG	GG	GG	GG	GG	GG	GG	GA	GA	GA	GA	GA	GA	GA	GA	GA	GA	GG
JXRI01000234.1	221085	.	G	A	1.000000e+00	0.2188	0.2500	0.1948	2	1.2800	0.2215	A	0.1250	100.00%	10/12.50%	0/0	70/87.50%	0/0	GA	GA	GA	GA	GA	GA	GA	GA	GA	GA	GG	GG	GG	GG	GG	GG	GG	GG	GG	GG	GG	GG	GG	GG	GG	GG	GG	GG	GG	GG	GG
JXRI01000234.1	291555	.	G	A	1.000000e+00	0.2188	0.2500	0.1948	2	1.2800	0.2215	A	0.1250	100.00%	10/12.50%	0/0	70/87.50%	0/0	GA	GA	GA	GA	GA	GA	GA	GA	GA	GA	GG	GG	GG	GG	GG	GG	GG	GG	GG	GG	GG	GG	GG	GG	GG	GG	GG	GG	GG	GG	GG
JXRI01000234.1	291711	.	A	G	1.000000e+00	0.2188	0.2500	0.1948	2	1.2800	0.2215	G	0.1250	100.00%	70/87.50%	0/0	10/12.50%	0/0	AG	AG	AG	AG	AG	AG	AG	AG	AG	AG	AA	AA	AA	AA	AA	AA	AA	AA	AA	AA	AA	AA	AA	AA	AA	AA	AA	AA	AA	AA	AA
JXRI01000234.1	291807	.	T	C	1.000000e+00	0.2188	0.2500	0.1948	2	1.2800	0.2215	C	0.1250	100.00%	0/0	10/12.50%	0/0	70/87.50%	TC	TC	TC	TC	TC	TC	TC	TC	TC	TC	TT	TT	TT	TT	TT	TT	TT	TT	TT	TT	TT	TT	TT	TT	TT	TT	TT	TT	TT	TT	TT
JXRI01000234.1	314124	.	T	A	1.000000e+00	0.2188	0.2500	0.1948	2	1.2800	0.2215	A	0.1250	100.00%	10/12.50%	0/0	0/0	70/87.50%	TA	TA	TA	TA	TA	TA	TA	TA	TA	TA	TT	TT	TT	TT	TT	TT	TT	TT	TT	TT	TT	TT	TT	TT	TT	TT	TT	TT	TT	TT	TT
JXRI01000234.1	314156	.	G	T	1.000000e+00	0.2188	0.2500	0.1948	2	1.2800	0.2215	T	0.1250	100.00%	0/0	0/0	70/87.50%	10/12.50%	GT	GT	GT	GT	GT	GT	GT	GT	GT	GT	GG	GG	GG	GG	GG	GG	GG	GG	GG	GG	GG	GG	GG	GG	GG	GG	GG	GG	GG	GG	GG
JXRI01000234.1	314329	.	A	C	1.000000e+00	0.2188	0.2500	0.1948	2	1.2800	0.2215	C	0.1250	100.00%	70/87.50%	10/12.50%	0/0	0/0	AC	AC	AC	AC	AC	AC	AC	AC	AC	AC	AA	AA	AA	AA	AA	AA	AA	AA	AA	AA	AA	AA	AA	AA	AA	AA	AA	AA	AA	AA	AA
JXRI01000234.1	314331	.	G	T	1.000000e+00	0.2188	0.2500	0.1948	2	1.2800	0.2215	T	0.1250	100.00%	0/0	0/0	70/87.50%	10/12.50%	GT	GT	GT	GT	GT	GT	GT	GT	GT	GT	GG	GG	GG	GG	GG	GG	GG	GG	GG	GG	GG	GG	GG	GG	GG	GG	GG	GG	GG	GG	GG
JXRI01000234.1	314354	.	G	A	1.000000e+00	0.2188	0.2500	0.1948	2	1.2800	0.2215	A	0.1250	100.00%	10/12.50%	0/0	70/87.50%	0/0	GA	GA	GA	GA	GA	GA	GA	GA	GA	GA	GG	GG	GG	GG	GG	GG	GG	GG	GG	GG	GG	GG	GG	GG	GG	GG	GG	GG	GG	GG	GG
JXRI01000234.1	314356	.	T	C	1.000000e+00	0.2188	0.2500	0.1948	2	1.2800	0.2215	C	0.1250	100.00%	0/0	10/12.50%	0/0	70/87.50%	TC	TC	TC	TC	TC	TC	TC	TC	TC	TC	TT	TT	TT	TT	TT	TT	TT	TT	TT	TT	TT	TT	TT	TT	TT	TT	TT	TT	TT	TT	TT
JXRI01000234.1	314397	.	C	A	1.000000e+00	0.2188	0.2500	0.1948	2	1.2800	0.2215	A	0.1250	100.00%	10/12.50%	70/87.50%	0/0	0/0	CA	CA	CA	CA	CA	CA	CA	CA	CA	CA	CC	CC	CC	CC	CC	CC	CC	CC	CC	CC	CC	CC	CC	CC	CC	CC	CC	CC	CC	CC	CC
JXRI01000234.1	314410	.	T	C	1.000000e+00	0.2188	0.2500	0.1948	2	1.2800	0.2215	C	0.1250	100.00%	0/0	10/12.50%	0/0	70/87.50%	TC	TC	TC	TC	TC	TC	TC	TC	TC	TC	TT	TT	TT	TT	TT	TT	TT	TT	TT	TT	TT	TT	TT	TT	TT	TT	TT	TT	TT	TT	TT
JXRI01000234.1	342261	.	A	C	1.000000e+00	0.2188	0.2500	0.1948	2	1.2800	0.2215	C	0.1250	100.00%	70/87.50%	10/12.50%	0/0	0/0	AC	AC	AC	AC	AC	AC	AC	AC	AC	AC	AA	AA	AA	AA	AA	AA	AA	AA	AA	AA	AA	AA	AA	AA	AA	AA	AA	AA	AA	AA	AA
JXRI01000234.1	355044	.	T	G	1.000000e+00	0.2188	0.2500	0.1948	2	1.2800	0.2215	G	0.1250	100.00%	0/0	0/0	10/12.50%	70/87.50%	TG	TG	TG	TG	TG	TG	TG	TG	TG	TG	TT	TT	TT	TT	TT	TT	TT	TT	TT	TT	TT	TT	TT	TT	TT	TT	TT	TT	TT	TT	TT
JXRI01000237.1	35928	.	G	C	1.000000e+00	0.2188	0.2500	0.1948	2	1.2800	0.2215	C	0.1250	100.00%	0/0	10/12.50%	70/87.50%	0/0	GC	GC	GC	GC	GC	GC	GC	GC	GC	GC	GG	GG	GG	GG	GG	GG	GG	GG	GG	GG	GG	GG	GG	GG	GG	GG	GG	GG	GG	GG	GG
JXRI01000245.1	59371	.	G	T	1.000000e+00	0.2188	0.2500	0.1948	2	1.2800	0.2215	T	0.1250	100.00%	0/0	0/0	70/87.50%	10/12.50%	GG	GG	GG	GG	GG	GG	GG	GG	GG	GG	GG	GG	GG	GG	GG	GG	GG	GG	GG	GG	GT	GT	GT	GT	GT	GT	GT	GT	GT	GT	GG
JXRI01000247.1	336095	.	A	G	1.000000e+00	0.2188	0.2500	0.1948	2	1.2800	0.2215	G	0.1250	100.00%	70/87.50%	0/0	10/12.50%	0/0	AG	AG	AG	AG	AG	AG	AG	AG	AG	AG	AA	AA	AA	AA	AA	AA	AA	AA	AA	AA	AA	AA	AA	AA	AA	AA	AA	AA	AA	AA	AA
JXRI01000248.1	361581	.	A	G	1.000000e+00	0.2188	0.2500	0.1948	2	1.2800	0.2215	G	0.1250	100.00%	70/87.50%	0/0	10/12.50%	0/0	AG	AG	AG	AG	AG	AG	AG	AG	AG	AG	AA	AA	AA	AA	AA	AA	AA	AA	AA	AA	AA	AA	AA	AA	AA	AA	AA	AA	AA	AA	AA
JXRI01000248.1	361589	.	T	C	1.000000e+00	0.2188	0.2500	0.1948	2	1.2800	0.2215	C	0.1250	100.00%	0/0	10/12.50%	0/0	70/87.50%	TT	TT	TT	TT	TT	TT	TT	TT	TT	TT	TT	TT	TT	TT	TT	TT	TT	TT	TT	TT	TC	TC	TC	TC	TC	TC	TC	TC	TC	TC	TT
JXRI01000248.1	361623	.	G	T	1.000000e+00	0.2188	0.2500	0.1948	2	1.2800	0.2215	T	0.1250	100.00%	0/0	0/0	70/87.50%	10/12.50%	GT	GT	GT	GT	GT	GT	GT	GT	GT	GT	GG	GG	GG	GG	GG	GG	GG	GG	GG	GG	GG	GG	GG	GG	GG	GG	GG	GG	GG	GG	GG
JXRI01000248.1	361675	.	G	T	1.000000e+00	0.2188	0.2500	0.1948	2	1.2800	0.2215	T	0.1250	100.00%	0/0	0/0	70/87.50%	10/12.50%	GT	GT	GT	GT	GT	GT	GT	GT	GT	GT	GG	GG	GG	GG	GG	GG	GG	GG	GG	GG	GG	GG	GG	GG	GG	GG	GG	GG	GG	GG	GG
JXRI01000248.1	419014	.	C	T	1.000000e+00	0.2188	0.2500	0.1948	2	1.2800	0.2215	T	0.1250	100.00%	0/0	70/87.50%	0/0	10/12.50%	CT	CT	CT	CT	CT	CT	CT	CT	CT	CT	CC	CC	CC	CC	CC	CC	CC	CC	CC	CC	CC	CC	CC	CC	CC	CC	CC	CC	CC	CC	CC
JXRI01000252.1	55009	.	T	C	1.000000e+00	0.2188	0.2500	0.1948	2	1.2800	0.2215	C	0.1250	100.00%	0/0	10/12.50%	0/0	70/87.50%	TT	TT	TT	TT	TT	TT	TT	TT	TT	TT	TT	TT	TT	TT	TT	TT	TT	TT	TT	TT	TC	TC	TC	TC	TC	TC	TC	TC	TC	TC	TT
JXRI01000259.1	295116	.	G	A	1.000000e+00	0.2188	0.2500	0.1948	2	1.2800	0.2215	A	0.1250	100.00%	10/12.50%	0/0	70/87.50%	0/0	GG	GG	GG	GG	GG	GG	GG	GG	GG	GG	GG	GG	GG	GG	GG	GG	GG	GG	GG	GG	GA	GA	GA	GA	GA	GA	GA	GA	GA	GA	GG
JXRI01000265.1	40369	.	T	G	1.000000e+00	0.2188	0.2500	0.1948	2	1.2800	0.2215	G	0.1250	100.00%	0/0	0/0	10/12.50%	70/87.50%	TG	TG	TG	TG	TG	TG	TG	TG	TG	TG	TT	TT	TT	TT	TT	TT	TT	TT	TT	TT	TT	TT	TT	TT	TT	TT	TT	TT	TT	TT	TT
JXRI01000267.1	103819	.	A	C	1.000000e+00	0.2188	0.2500	0.1948	2	1.2800	0.2215	C	0.1250	100.00%	70/87.50%	10/12.50%	0/0	0/0	AA	AA	AA	AA	AA	AA	AA	AA	AA	AA	AA	AA	AA	AA	AA	AA	AA	AA	AA	AA	AC	AC	AC	AC	AC	AC	AC	AC	AC	AC	AA
JXRI01000271.1	370081	.	C	T	1.000000e+00	0.2188	0.2500	0.1948	2	1.2800	0.2215	T	0.1250	100.00%	0/0	70/87.50%	0/0	10/12.50%	CT	CT	CT	CT	CT	CT	CT	CT	CT	CT	CC	CC	CC	CC	CC	CC	CC	CC	CC	CC	CC	CC	CC	CC	CC	CC	CC	CC	CC	CC	CC
JXRI01000275.1	52849	.	G	A	1.000000e+00	0.2188	0.2500	0.1948	2	1.2800	0.2215	A	0.1250	100.00%	10/12.50%	0/0	70/87.50%	0/0	GG	GG	GG	GG	GG	GG	GG	GG	GG	GG	GG	GG	GG	GG	GG	GG	GG	GG	GG	GG	GA	GA	GA	GA	GA	GA	GA	GA	GA	GA	GG
JXRI01000275.1	52850	.	T	G	1.000000e+00	0.2188	0.2500	0.1948	2	1.2800	0.2215	G	0.1250	100.00%	0/0	0/0	10/12.50%	70/87.50%	TT	TT	TT	TT	TT	TT	TT	TT	TT	TT	TT	TT	TT	TT	TT	TT	TT	TT	TT	TT	TG	TG	TG	TG	TG	TG	TG	TG	TG	TG	TT
JXRI01000284.1	45027	.	C	T	1.000000e+00	0.2188	0.2500	0.1948	2	1.2800	0.2215	T	0.1250	100.00%	0/0	70/87.50%	0/0	10/12.50%	CT	CT	CT	CT	CT	CT	CT	CT	CT	CT	CC	CC	CC	CC	CC	CC	CC	CC	CC	CC	CC	CC	CC	CC	CC	CC	CC	CC	CC	CC	CC
JXRI01000284.1	45036	.	A	T	1.000000e+00	0.2188	0.2500	0.1948	2	1.2800	0.2215	T	0.1250	100.00%	70/87.50%	0/0	0/0	10/12.50%	AT	AT	AT	AT	AT	AT	AT	AT	AT	AT	AA	AA	AA	AA	AA	AA	AA	AA	AA	AA	AA	AA	AA	AA	AA	AA	AA	AA	AA	AA	AA
JXRI01000284.1	45037	.	T	C	1.000000e+00	0.2188	0.2500	0.1948	2	1.2800	0.2215	C	0.1250	100.00%	0/0	10/12.50%	0/0	70/87.50%	TC	TC	TC	TC	TC	TC	TC	TC	TC	TC	TT	TT	TT	TT	TT	TT	TT	TT	TT	TT	TT	TT	TT	TT	TT	TT	TT	TT	TT	TT	TT
JXRI01000284.1	45057	.	G	T	1.000000e+00	0.2188	0.2500	0.1948	2	1.2800	0.2215	T	0.1250	100.00%	0/0	0/0	70/87.50%	10/12.50%	GT	GT	GT	GT	GT	GT	GT	GT	GT	GT	GG	GG	GG	GG	GG	GG	GG	GG	GG	GG	GG	GG	GG	GG	GG	GG	GG	GG	GG	GG	GG
JXRI01000284.1	45062	.	G	A	1.000000e+00	0.2188	0.2500	0.1948	2	1.2800	0.2215	A	0.1250	100.00%	10/12.50%	0/0	70/87.50%	0/0	GA	GA	GA	GA	GA	GA	GA	GA	GA	GA	GG	GG	GG	GG	GG	GG	GG	GG	GG	GG	GG	GG	GG	GG	GG	GG	GG	GG	GG	GG	GG
JXRI01000284.1	45096	.	A	C	1.000000e+00	0.2188	0.2500	0.1948	2	1.2800	0.2215	C	0.1250	100.00%	70/87.50%	10/12.50%	0/0	0/0	AC	AC	AC	AC	AC	AC	AC	AC	AC	AC	AA	AA	AA	AA	AA	AA	AA	AA	AA	AA	AA	AA	AA	AA	AA	AA	AA	AA	AA	AA	AA
JXRI01000284.1	45099	.	A	T	1.000000e+00	0.2188	0.2500	0.1948	2	1.2800	0.2215	T	0.1250	100.00%	70/87.50%	0/0	0/0	10/12.50%	AT	AT	AT	AT	AT	AT	AT	AT	AT	AT	AA	AA	AA	AA	AA	AA	AA	AA	AA	AA	AA	AA	AA	AA	AA	AA	AA	AA	AA	AA	AA
JXRI01000284.1	62768	.	C	T	1.000000e+00	0.2188	0.2500	0.1948	2	1.2800	0.2215	T	0.1250	100.00%	0/0	70/87.50%	0/0	10/12.50%	CT	CT	CT	CT	CT	CT	CT	CT	CT	CT	CC	CC	CC	CC	CC	CC	CC	CC	CC	CC	CC	CC	CC	CC	CC	CC	CC	CC	CC	CC	CC
JXRI01000284.1	77908	.	A	G	1.000000e+00	0.2188	0.2500	0.1948	2	1.2800	0.2215	G	0.1250	100.00%	70/87.50%	0/0	10/12.50%	0/0	AG	AG	AG	AG	AG	AG	AG	AG	AG	AG	AA	AA	AA	AA	AA	AA	AA	AA	AA	AA	AA	AA	AA	AA	AA	AA	AA	AA	AA	AA	AA
JXRI01000284.1	77971	.	T	C	1.000000e+00	0.2188	0.2500	0.1948	2	1.2800	0.2215	C	0.1250	100.00%	0/0	10/12.50%	0/0	70/87.50%	TC	TC	TC	TC	TC	TC	TC	TC	TC	TC	TT	TT	TT	TT	TT	TT	TT	TT	TT	TT	TT	TT	TT	TT	TT	TT	TT	TT	TT	TT	TT
JXRI01000284.1	108619	.	C	A	1.000000e+00	0.2188	0.2500	0.1948	2	1.2800	0.2215	A	0.1250	100.00%	10/12.50%	70/87.50%	0/0	0/0	CA	CA	CA	CA	CA	CA	CA	CA	CA	CA	CC	CC	CC	CC	CC	CC	CC	CC	CC	CC	CC	CC	CC	CC	CC	CC	CC	CC	CC	CC	CC
JXRI01000284.1	108810	.	T	A	1.000000e+00	0.2188	0.2500	0.1948	2	1.2800	0.2215	A	0.1250	100.00%	10/12.50%	0/0	0/0	70/87.50%	TA	TA	TA	TA	TA	TA	TA	TA	TA	TA	TT	TT	TT	TT	TT	TT	TT	TT	TT	TT	TT	TT	TT	TT	TT	TT	TT	TT	TT	TT	TT
JXRI01000284.1	124256	.	A	G	1.000000e+00	0.2188	0.2500	0.1948	2	1.2800	0.2215	G	0.1250	100.00%	70/87.50%	0/0	10/12.50%	0/0	AG	AG	AG	AG	AG	AG	AG	AG	AG	AG	AA	AA	AA	AA	AA	AA	AA	AA	AA	AA	AA	AA	AA	AA	AA	AA	AA	AA	AA	AA	AA
JXRI01000284.1	142961	.	G	A	1.000000e+00	0.2188	0.2500	0.1948	2	1.2800	0.2215	A	0.1250	100.00%	10/12.50%	0/0	70/87.50%	0/0	GA	GA	GA	GA	GA	GA	GA	GA	GA	GA	GG	GG	GG	GG	GG	GG	GG	GG	GG	GG	GG	GG	GG	GG	GG	GG	GG	GG	GG	GG	GG
JXRI01000284.1	143019	.	A	G	1.000000e+00	0.2188	0.2500	0.1948	2	1.2800	0.2215	G	0.1250	100.00%	70/87.50%	0/0	10/12.50%	0/0	AG	AG	AG	AG	AG	AG	AG	AG	AG	AG	AA	AA	AA	AA	AA	AA	AA	AA	AA	AA	AA	AA	AA	AA	AA	AA	AA	AA	AA	AA	AA
JXRI01000284.1	143251	.	A	C	1.000000e+00	0.2188	0.2500	0.1948	2	1.2800	0.2215	C	0.1250	100.00%	70/87.50%	10/12.50%	0/0	0/0	AC	AC	AC	AC	AC	AC	AC	AC	AC	AC	AA	AA	AA	AA	AA	AA	AA	AA	AA	AA	AA	AA	AA	AA	AA	AA	AA	AA	AA	AA	AA
JXRI01000284.1	190770	.	G	A	1.000000e+00	0.2188	0.2500	0.1948	2	1.2800	0.2215	A	0.1250	100.00%	10/12.50%	0/0	70/87.50%	0/0	GA	GA	GA	GA	GA	GA	GA	GA	GA	GA	GG	GG	GG	GG	GG	GG	GG	GG	GG	GG	GG	GG	GG	GG	GG	GG	GG	GG	GG	GG	GG
JXRI01000284.1	366198	.	A	G	1.000000e+00	0.2188	0.2500	0.1948	2	1.2800	0.2215	G	0.1250	100.00%	70/87.50%	0/0	10/12.50%	0/0	AG	AG	AG	AG	AG	AG	AG	AG	AG	AG	AA	AA	AA	AA	AA	AA	AA	AA	AA	AA	AA	AA	AA	AA	AA	AA	AA	AA	AA	AA	AA
JXRI01000284.1	366247	.	C	T	1.000000e+00	0.2188	0.2500	0.1948	2	1.2800	0.2215	T	0.1250	100.00%	0/0	70/87.50%	0/0	10/12.50%	CT	CT	CT	CT	CT	CT	CT	CT	CT	CT	CC	CC	CC	CC	CC	CC	CC	CC	CC	CC	CC	CC	CC	CC	CC	CC	CC	CC	CC	CC	CC
JXRI01000284.1	366253	.	A	T	1.000000e+00	0.2188	0.2500	0.1948	2	1.2800	0.2215	T	0.1250	100.00%	70/87.50%	0/0	0/0	10/12.50%	AT	AT	AT	AT	AT	AT	AT	AT	AT	AT	AA	AA	AA	AA	AA	AA	AA	AA	AA	AA	AA	AA	AA	AA	AA	AA	AA	AA	AA	AA	AA
JXRI01000296.1	37438	.	G	T	1.000000e+00	0.2188	0.2500	0.1948	2	1.2800	0.2215	T	0.1250	100.00%	0/0	0/0	70/87.50%	10/12.50%	GT	GT	GT	GT	GT	GT	GT	GT	GT	GT	GG	GG	GG	GG	GG	GG	GG	GG	GG	GG	GG	GG	GG	GG	GG	GG	GG	GG	GG	GG	GG
JXRI01000296.1	37461	.	A	G	1.000000e+00	0.2188	0.2500	0.1948	2	1.2800	0.2215	G	0.1250	100.00%	70/87.50%	0/0	10/12.50%	0/0	AG	AG	AG	AG	AG	AG	AG	AG	AG	AG	AA	AA	AA	AA	AA	AA	AA	AA	AA	AA	AA	AA	AA	AA	AA	AA	AA	AA	AA	AA	AA
JXRI01000296.1	78128	.	G	A	1.000000e+00	0.2188	0.2500	0.1948	2	1.2800	0.2215	A	0.1250	100.00%	10/12.50%	0/0	70/87.50%	0/0	GA	GA	GA	GA	GA	GA	GA	GA	GA	GA	GG	GG	GG	GG	GG	GG	GG	GG	GG	GG	GG	GG	GG	GG	GG	GG	GG	GG	GG	GG	GG
JXRI01000299.1	67903	.	T	C	1.000000e+00	0.2188	0.2500	0.1948	2	1.2800	0.2215	C	0.1250	100.00%	0/0	10/12.50%	0/0	70/87.50%	TC	TC	TC	TC	TC	TC	TC	TC	TC	TC	TT	TT	TT	TT	TT	TT	TT	TT	TT	TT	TT	TT	TT	TT	TT	TT	TT	TT	TT	TT	TT
JXRI01000299.1	142457	.	C	T	1.000000e+00	0.2188	0.2500	0.1948	2	1.2800	0.2215	T	0.1250	100.00%	0/0	70/87.50%	0/0	10/12.50%	CT	CT	CT	CT	CT	CT	CT	CT	CT	CT	CC	CC	CC	CC	CC	CC	CC	CC	CC	CC	CC	CC	CC	CC	CC	CC	CC	CC	CC	CC	CC
JXRI01000299.1	142557	.	T	A	1.000000e+00	0.2188	0.2500	0.1948	2	1.2800	0.2215	A	0.1250	100.00%	10/12.50%	0/0	0/0	70/87.50%	TA	TA	TA	TA	TA	TA	TA	TA	TA	TA	TT	TT	TT	TT	TT	TT	TT	TT	TT	TT	TT	TT	TT	TT	TT	TT	TT	TT	TT	TT	TT
JXRI01000313.1	61654	.	C	T	1.000000e+00	0.2188	0.2500	0.1948	2	1.2800	0.2215	T	0.1250	100.00%	0/0	70/87.50%	0/0	10/12.50%	CC	CC	CC	CC	CC	CC	CC	CC	CC	CC	CC	CC	CC	CC	CC	CC	CC	CC	CC	CC	CT	CT	CT	CT	CT	CT	CT	CT	CT	CT	CC
JXRI01000323.1	253395	.	C	T	1.000000e+00	0.2188	0.2500	0.1948	2	1.2800	0.2215	T	0.1250	100.00%	0/0	70/87.50%	0/0	10/12.50%	CC	CC	CC	CC	CC	CC	CC	CC	CC	CC	CT	CT	CT	CT	CT	CT	CT	CT	CT	CT	CC	CC	CC	CC	CC	CC	CC	CC	CC	CC	CC
JXRI01000327.1	321445	.	A	C	1.000000e+00	0.2188	0.2500	0.1948	2	1.2800	0.2215	C	0.1250	100.00%	70/87.50%	10/12.50%	0/0	0/0	AC	AC	AC	AC	AC	AC	AC	AC	AC	AC	AA	AA	AA	AA	AA	AA	AA	AA	AA	AA	AA	AA	AA	AA	AA	AA	AA	AA	AA	AA	AA
JXRI01000335.1	201731	.	G	A	1.000000e+00	0.2188	0.2500	0.1948	2	1.2800	0.2215	A	0.1250	100.00%	10/12.50%	0/0	70/87.50%	0/0	GG	GG	GG	GG	GG	GG	GG	GG	GG	GG	GG	GG	GG	GG	GG	GG	GG	GG	GG	GG	GA	GA	GA	GA	GA	GA	GA	GA	GA	GA	GG
JXRI01000335.1	201735	.	C	A	1.000000e+00	0.2188	0.2500	0.1948	2	1.2800	0.2215	A	0.1250	100.00%	10/12.50%	70/87.50%	0/0	0/0	CC	CC	CC	CC	CC	CC	CC	CC	CC	CC	CC	CC	CC	CC	CC	CC	CC	CC	CC	CC	CA	CA	CA	CA	CA	CA	CA	CA	CA	CA	CC
JXRI01000335.1	201741	.	A	T	1.000000e+00	0.2188	0.2500	0.1948	2	1.2800	0.2215	T	0.1250	100.00%	70/87.50%	0/0	0/0	10/12.50%	AA	AA	AA	AA	AA	AA	AA	AA	AA	AA	AA	AA	AA	AA	AA	AA	AA	AA	AA	AA	AT	AT	AT	AT	AT	AT	AT	AT	AT	AT	AA
JXRI01000335.1	201743	.	C	G	1.000000e+00	0.2188	0.2500	0.1948	2	1.2800	0.2215	G	0.1250	100.00%	0/0	70/87.50%	10/12.50%	0/0	CC	CC	CC	CC	CC	CC	CC	CC	CC	CC	CC	CC	CC	CC	CC	CC	CC	CC	CC	CC	CG	CG	CG	CG	CG	CG	CG	CG	CG	CG	CC
JXRI01000335.1	201746	.	T	C	1.000000e+00	0.2188	0.2500	0.1948	2	1.2800	0.2215	C	0.1250	100.00%	0/0	10/12.50%	0/0	70/87.50%	TT	TT	TT	TT	TT	TT	TT	TT	TT	TT	TT	TT	TT	TT	TT	TT	TT	TT	TT	TT	TC	TC	TC	TC	TC	TC	TC	TC	TC	TC	TT
JXRI01000338.1	321027	.	C	A	1.000000e+00	0.2188	0.2500	0.1948	2	1.2800	0.2215	A	0.1250	100.00%	10/12.50%	70/87.50%	0/0	0/0	CA	CA	CA	CA	CA	CA	CA	CA	CA	CA	CC	CC	CC	CC	CC	CC	CC	CC	CC	CC	CC	CC	CC	CC	CC	CC	CC	CC	CC	CC	CC
JXRI01000339.1	300297	.	A	C	1.000000e+00	0.2188	0.2500	0.1948	2	1.2800	0.2215	C	0.1250	100.00%	70/87.50%	10/12.50%	0/0	0/0	AC	AC	AC	AC	AC	AC	AC	AC	AC	AC	AA	AA	AA	AA	AA	AA	AA	AA	AA	AA	AA	AA	AA	AA	AA	AA	AA	AA	AA	AA	AA
JXRI01000339.1	344909	.	G	T	1.000000e+00	0.2188	0.2500	0.1948	2	1.2800	0.2215	T	0.1250	100.00%	0/0	0/0	70/87.50%	10/12.50%	GT	GT	GT	GT	GT	GT	GT	GT	GT	GT	GG	GG	GG	GG	GG	GG	GG	GG	GG	GG	GG	GG	GG	GG	GG	GG	GG	GG	GG	GG	GG
JXRI01000344.1	44308	.	C	G	1.000000e+00	0.2188	0.2500	0.1948	2	1.2800	0.2215	G	0.1250	100.00%	0/0	70/87.50%	10/12.50%	0/0	CG	CG	CG	CG	CG	CG	CG	CG	CG	CG	CC	CC	CC	CC	CC	CC	CC	CC	CC	CC	CC	CC	CC	CC	CC	CC	CC	CC	CC	CC	CC
JXRI01000344.1	44309	.	T	C	1.000000e+00	0.2188	0.2500	0.1948	2	1.2800	0.2215	C	0.1250	100.00%	0/0	10/12.50%	0/0	70/87.50%	TC	TC	TC	TC	TC	TC	TC	TC	TC	TC	TT	TT	TT	TT	TT	TT	TT	TT	TT	TT	TT	TT	TT	TT	TT	TT	TT	TT	TT	TT	TT
JXRI01000344.1	44339	.	G	T	1.000000e+00	0.2188	0.2500	0.1948	2	1.2800	0.2215	T	0.1250	100.00%	0/0	0/0	70/87.50%	10/12.50%	GT	GT	GT	GT	GT	GT	GT	GT	GT	GT	GG	GG	GG	GG	GG	GG	GG	GG	GG	GG	GG	GG	GG	GG	GG	GG	GG	GG	GG	GG	GG
JXRI01000348.1	258667	.	A	G	1.000000e+00	0.2188	0.2500	0.1948	2	1.2800	0.2215	G	0.1250	100.00%	70/87.50%	0/0	10/12.50%	0/0	AG	AG	AG	AG	AG	AG	AG	AG	AG	AG	AA	AA	AA	AA	AA	AA	AA	AA	AA	AA	AA	AA	AA	AA	AA	AA	AA	AA	AA	AA	AA
JXRI01000348.1	258720	.	A	C	1.000000e+00	0.2188	0.2500	0.1948	2	1.2800	0.2215	C	0.1250	100.00%	70/87.50%	10/12.50%	0/0	0/0	AC	AC	AC	AC	AC	AC	AC	AC	AC	AC	AA	AA	AA	AA	AA	AA	AA	AA	AA	AA	AA	AA	AA	AA	AA	AA	AA	AA	AA	AA	AA
JXRI01000348.1	258850	.	C	A	1.000000e+00	0.2188	0.2500	0.1948	2	1.2800	0.2215	A	0.1250	100.00%	10/12.50%	70/87.50%	0/0	0/0	CA	CA	CA	CA	CA	CA	CA	CA	CA	CA	CC	CC	CC	CC	CC	CC	CC	CC	CC	CC	CC	CC	CC	CC	CC	CC	CC	CC	CC	CC	CC
JXRI01000348.1	258855	.	A	G	1.000000e+00	0.2188	0.2500	0.1948	2	1.2800	0.2215	G	0.1250	100.00%	70/87.50%	0/0	10/12.50%	0/0	AG	AG	AG	AG	AG	AG	AG	AG	AG	AG	AA	AA	AA	AA	AA	AA	AA	AA	AA	AA	AA	AA	AA	AA	AA	AA	AA	AA	AA	AA	AA
JXRI01000348.1	258856	.	C	T	1.000000e+00	0.2188	0.2500	0.1948	2	1.2800	0.2215	T	0.1250	100.00%	0/0	70/87.50%	0/0	10/12.50%	CT	CT	CT	CT	CT	CT	CT	CT	CT	CT	CC	CC	CC	CC	CC	CC	CC	CC	CC	CC	CC	CC	CC	CC	CC	CC	CC	CC	CC	CC	CC
JXRI01000348.1	258931	.	G	A	1.000000e+00	0.2188	0.2500	0.1948	2	1.2800	0.2215	A	0.1250	100.00%	10/12.50%	0/0	70/87.50%	0/0	GA	GA	GA	GA	GA	GA	GA	GA	GA	GA	GG	GG	GG	GG	GG	GG	GG	GG	GG	GG	GG	GG	GG	GG	GG	GG	GG	GG	GG	GG	GG
JXRI01000348.1	262404	.	T	C	1.000000e+00	0.2188	0.2500	0.1948	2	1.2800	0.2215	C	0.1250	100.00%	0/0	10/12.50%	0/0	70/87.50%	TC	TC	TC	TC	TC	TC	TC	TC	TC	TC	TT	TT	TT	TT	TT	TT	TT	TT	TT	TT	TT	TT	TT	TT	TT	TT	TT	TT	TT	TT	TT
JXRI01000348.1	262405	.	A	T	1.000000e+00	0.2188	0.2500	0.1948	2	1.2800	0.2215	T	0.1250	100.00%	70/87.50%	0/0	0/0	10/12.50%	AT	AT	AT	AT	AT	AT	AT	AT	AT	AT	AA	AA	AA	AA	AA	AA	AA	AA	AA	AA	AA	AA	AA	AA	AA	AA	AA	AA	AA	AA	AA
JXRI01000348.1	262422	.	G	A	1.000000e+00	0.2188	0.2500	0.1948	2	1.2800	0.2215	A	0.1250	100.00%	10/12.50%	0/0	70/87.50%	0/0	GA	GA	GA	GA	GA	GA	GA	GA	GA	GA	GG	GG	GG	GG	GG	GG	GG	GG	GG	GG	GG	GG	GG	GG	GG	GG	GG	GG	GG	GG	GG
JXRI01000348.1	262425	.	G	A	1.000000e+00	0.2188	0.2500	0.1948	2	1.2800	0.2215	A	0.1250	100.00%	10/12.50%	0/0	70/87.50%	0/0	GA	GA	GA	GA	GA	GA	GA	GA	GA	GA	GG	GG	GG	GG	GG	GG	GG	GG	GG	GG	GG	GG	GG	GG	GG	GG	GG	GG	GG	GG	GG
JXRI01000348.1	262458	.	G	T	1.000000e+00	0.2188	0.2500	0.1948	2	1.2800	0.2215	T	0.1250	100.00%	0/0	0/0	70/87.50%	10/12.50%	GT	GT	GT	GT	GT	GT	GT	GT	GT	GT	GG	GG	GG	GG	GG	GG	GG	GG	GG	GG	GG	GG	GG	GG	GG	GG	GG	GG	GG	GG	GG
JXRI01000348.1	262489	.	G	A	1.000000e+00	0.2188	0.2500	0.1948	2	1.2800	0.2215	A	0.1250	100.00%	10/12.50%	0/0	70/87.50%	0/0	GA	GA	GA	GA	GA	GA	GA	GA	GA	GA	GG	GG	GG	GG	GG	GG	GG	GG	GG	GG	GG	GG	GG	GG	GG	GG	GG	GG	GG	GG	GG
JXRI01000348.1	262498	.	T	A	1.000000e+00	0.2188	0.2500	0.1948	2	1.2800	0.2215	A	0.1250	100.00%	10/12.50%	0/0	0/0	70/87.50%	TA	TA	TA	TA	TA	TA	TA	TA	TA	TA	TT	TT	TT	TT	TT	TT	TT	TT	TT	TT	TT	TT	TT	TT	TT	TT	TT	TT	TT	TT	TT
JXRI01000354.1	317354	.	A	G	8.130685e-02	0.3750	0.5000	0.3047	2	1.6000	0.3797	G	0.2500	100.00%	60/75.00%	0/0	20/25.00%	0/0	AA	AA	AA	AA	AA	AA	AA	AA	AA	AA	AA	AA	AA	AA	AA	AA	AA	AA	AA	AA	AG	AG	AG	AG	AG	AG	AG	AG	AG	AG	AG
JXRI01000354.1	317362	.	C	T	8.130685e-02	0.3750	0.5000	0.3047	2	1.6000	0.3797	T	0.2500	100.00%	0/0	60/75.00%	0/0	20/25.00%	CC	CC	CC	CC	CC	CC	CC	CC	CC	CC	CC	CC	CC	CC	CC	CC	CC	CC	CC	CC	CT	CT	CT	CT	CT	CT	CT	CT	CT	CT	CT
JXRI01000357.1	334190	.	T	C	8.130685e-02	0.3750	0.5000	0.3047	2	1.6000	0.3797	C	0.2500	100.00%	0/0	20/25.00%	0/0	60/75.00%	TT	TT	TT	TT	TT	TT	TT	TT	TT	TT	TT	TT	TT	TT	TT	TT	TT	TT	TT	TT	TC	TC	TC	TC	TC	TC	TC	TC	TC	TC	TC
JXRI01000363.1	150589	.	T	A	1.000000e+00	0.2188	0.2500	0.1948	2	1.2800	0.2215	A	0.1250	100.00%	10/12.50%	0/0	0/0	70/87.50%	TA	TA	TA	TA	TA	TA	TA	TA	TA	TA	TT	TT	TT	TT	TT	TT	TT	TT	TT	TT	TT	TT	TT	TT	TT	TT	TT	TT	TT	TT	TT
JXRI01000363.1	150901	.	T	C	1.000000e+00	0.2188	0.2500	0.1948	2	1.2800	0.2215	C	0.1250	100.00%	0/0	10/12.50%	0/0	70/87.50%	TC	TC	TC	TC	TC	TC	TC	TC	TC	TC	TT	TT	TT	TT	TT	TT	TT	TT	TT	TT	TT	TT	TT	TT	TT	TT	TT	TT	TT	TT	TT
JXRI01000363.1	218659	.	T	G	1.000000e+00	0.2188	0.2500	0.1948	2	1.2800	0.2215	G	0.1250	100.00%	0/0	0/0	10/12.50%	70/87.50%	TG	TG	TG	TG	TG	TG	TG	TG	TG	TG	TT	TT	TT	TT	TT	TT	TT	TT	TT	TT	TT	TT	TT	TT	TT	TT	TT	TT	TT	TT	TT
JXRI01000363.1	239975	.	G	A	1.000000e+00	0.2188	0.2500	0.1948	2	1.2800	0.2215	A	0.1250	100.00%	10/12.50%	0/0	70/87.50%	0/0	GA	GA	GA	GA	GA	GA	GA	GA	GA	GA	GG	GG	GG	GG	GG	GG	GG	GG	GG	GG	GG	GG	GG	GG	GG	GG	GG	GG	GG	GG	GG
JXRI01000363.1	240019	.	A	G	1.000000e+00	0.2188	0.2500	0.1948	2	1.2800	0.2215	G	0.1250	100.00%	70/87.50%	0/0	10/12.50%	0/0	AG	AG	AG	AG	AG	AG	AG	AG	AG	AG	AA	AA	AA	AA	AA	AA	AA	AA	AA	AA	AA	AA	AA	AA	AA	AA	AA	AA	AA	AA	AA
JXRI01000363.1	240540	.	C	G	1.000000e+00	0.2188	0.2500	0.1948	2	1.2800	0.2215	G	0.1250	100.00%	0/0	70/87.50%	10/12.50%	0/0	CG	CG	CG	CG	CG	CG	CG	CG	CG	CG	CC	CC	CC	CC	CC	CC	CC	CC	CC	CC	CC	CC	CC	CC	CC	CC	CC	CC	CC	CC	CC
JXRI01000363.1	265263	.	G	T	1.000000e+00	0.2188	0.2500	0.1948	2	1.2800	0.2215	T	0.1250	100.00%	0/0	0/0	70/87.50%	10/12.50%	GT	GT	GT	GT	GT	GT	GT	GT	GT	GT	GG	GG	GG	GG	GG	GG	GG	GG	GG	GG	GG	GG	GG	GG	GG	GG	GG	GG	GG	GG	GG
JXRI01000364.1	12436	.	G	A	1.000000e+00	0.2188	0.2500	0.1948	2	1.2800	0.2215	A	0.1250	100.00%	10/12.50%	0/0	70/87.50%	0/0	GA	GA	GA	GA	GA	GA	GA	GA	GA	GA	GG	GG	GG	GG	GG	GG	GG	GG	GG	GG	GG	GG	GG	GG	GG	GG	GG	GG	GG	GG	GG
JXRI01000365.1	180848	.	G	A	1.000000e+00	0.2188	0.2500	0.1948	2	1.2800	0.2215	A	0.1250	100.00%	10/12.50%	0/0	70/87.50%	0/0	GG	GG	GG	GG	GG	GG	GG	GG	GG	GG	GG	GG	GG	GG	GG	GG	GG	GG	GG	GG	GA	GA	GA	GA	GA	GA	GA	GA	GA	GA	GG
JXRI01000365.1	248379	.	C	T	1.000000e+00	0.2188	0.2500	0.1948	2	1.2800	0.2215	T	0.1250	100.00%	0/0	70/87.50%	0/0	10/12.50%	CC	CC	CC	CC	CC	CC	CC	CC	CC	CC	CC	CC	CC	CC	CC	CC	CC	CC	CC	CC	CT	CT	CT	CT	CT	CT	CT	CT	CT	CT	CC
JXRI01000371.1	28899	.	C	T	1.000000e+00	0.2188	0.2500	0.1948	2	1.2800	0.2215	T	0.1250	100.00%	0/0	70/87.50%	0/0	10/12.50%	CC	CC	CC	CC	CC	CC	CC	CC	CC	CC	CC	CC	CC	CC	CC	CC	CC	CC	CC	CC	CT	CT	CT	CT	CT	CT	CT	CT	CT	CT	CC
JXRI01000371.1	28951	.	A	T	1.000000e+00	0.2188	0.2500	0.1948	2	1.2800	0.2215	T	0.1250	100.00%	70/87.50%	0/0	0/0	10/12.50%	AA	AA	AA	AA	AA	AA	AA	AA	AA	AA	AA	AA	AA	AA	AA	AA	AA	AA	AA	AA	AT	AT	AT	AT	AT	AT	AT	AT	AT	AT	AA
JXRI01000371.1	28957	.	T	C	1.000000e+00	0.2188	0.2500	0.1948	2	1.2800	0.2215	C	0.1250	100.00%	0/0	10/12.50%	0/0	70/87.50%	TT	TT	TT	TT	TT	TT	TT	TT	TT	TT	TT	TT	TT	TT	TT	TT	TT	TT	TT	TT	TC	TC	TC	TC	TC	TC	TC	TC	TC	TC	TT
JXRI01000371.1	28977	.	G	A	1.000000e+00	0.2188	0.2500	0.1948	2	1.2800	0.2215	A	0.1250	100.00%	10/12.50%	0/0	70/87.50%	0/0	GG	GG	GG	GG	GG	GG	GG	GG	GG	GG	GG	GG	GG	GG	GG	GG	GG	GG	GG	GG	GA	GA	GA	GA	GA	GA	GA	GA	GA	GA	GG
JXRI01000374.1	277415	.	T	C	1.000000e+00	0.2188	0.2500	0.1948	2	1.2800	0.2215	C	0.1250	100.00%	0/0	10/12.50%	0/0	70/87.50%	TC	TC	TC	TC	TC	TC	TC	TC	TC	TC	TT	TT	TT	TT	TT	TT	TT	TT	TT	TT	TT	TT	TT	TT	TT	TT	TT	TT	TT	TT	TT
JXRI01000374.1	277447	.	T	G	1.000000e+00	0.2188	0.2500	0.1948	2	1.2800	0.2215	G	0.1250	100.00%	0/0	0/0	10/12.50%	70/87.50%	TG	TG	TG	TG	TG	TG	TG	TG	TG	TG	TT	TT	TT	TT	TT	TT	TT	TT	TT	TT	TT	TT	TT	TT	TT	TT	TT	TT	TT	TT	TT
JXRI01000378.1	120647	.	A	G	1.000000e+00	0.2188	0.2500	0.1948	2	1.2800	0.2215	G	0.1250	100.00%	70/87.50%	0/0	10/12.50%	0/0	AG	AG	AG	AG	AG	AG	AG	AG	AG	AG	AA	AA	AA	AA	AA	AA	AA	AA	AA	AA	AA	AA	AA	AA	AA	AA	AA	AA	AA	AA	AA
JXRI01000378.1	186454	.	T	C	1.000000e+00	0.2188	0.2500	0.1948	2	1.2800	0.2215	C	0.1250	100.00%	0/0	10/12.50%	0/0	70/87.50%	TC	TC	TC	TC	TC	TC	TC	TC	TC	TC	TT	TT	TT	TT	TT	TT	TT	TT	TT	TT	TT	TT	TT	TT	TT	TT	TT	TT	TT	TT	TT
JXRI01000378.1	202311	.	G	A	1.000000e+00	0.2188	0.2500	0.1948	2	1.2800	0.2215	A	0.1250	100.00%	10/12.50%	0/0	70/87.50%	0/0	GA	GA	GA	GA	GA	GA	GA	GA	GA	GA	GG	GG	GG	GG	GG	GG	GG	GG	GG	GG	GG	GG	GG	GG	GG	GG	GG	GG	GG	GG	GG
JXRI01000378.1	202381	.	A	C	1.000000e+00	0.2188	0.2500	0.1948	2	1.2800	0.2215	C	0.1250	100.00%	70/87.50%	10/12.50%	0/0	0/0	AC	AC	AC	AC	AC	AC	AC	AC	AC	AC	AA	AA	AA	AA	AA	AA	AA	AA	AA	AA	AA	AA	AA	AA	AA	AA	AA	AA	AA	AA	AA
JXRI01000387.1	133014	.	T	C	1.000000e+00	0.2188	0.2500	0.1948	2	1.2800	0.2215	C	0.1250	100.00%	0/0	10/12.50%	0/0	70/87.50%	TC	TC	TC	TC	TC	TC	TC	TC	TC	TC	TT	TT	TT	TT	TT	TT	TT	TT	TT	TT	TT	TT	TT	TT	TT	TT	TT	TT	TT	TT	TT
JXRI01000387.1	133092	.	T	C	1.000000e+00	0.2188	0.2500	0.1948	2	1.2800	0.2215	C	0.1250	100.00%	0/0	10/12.50%	0/0	70/87.50%	TC	TC	TC	TC	TC	TC	TC	TC	TC	TC	TT	TT	TT	TT	TT	TT	TT	TT	TT	TT	TT	TT	TT	TT	TT	TT	TT	TT	TT	TT	TT
JXRI01000387.1	133125	.	T	C	1.000000e+00	0.2188	0.2500	0.1948	2	1.2800	0.2215	C	0.1250	100.00%	0/0	10/12.50%	0/0	70/87.50%	TC	TC	TC	TC	TC	TC	TC	TC	TC	TC	TT	TT	TT	TT	TT	TT	TT	TT	TT	TT	TT	TT	TT	TT	TT	TT	TT	TT	TT	TT	TT
JXRI01000387.1	133261	.	A	G	1.000000e+00	0.2188	0.2500	0.1948	2	1.2800	0.2215	G	0.1250	100.00%	70/87.50%	0/0	10/12.50%	0/0	AG	AG	AG	AG	AG	AG	AG	AG	AG	AG	AA	AA	AA	AA	AA	AA	AA	AA	AA	AA	AA	AA	AA	AA	AA	AA	AA	AA	AA	AA	AA
JXRI01000409.1	63131	.	C	G	1.000000e+00	0.2188	0.2500	0.1948	2	1.2800	0.2215	G	0.1250	100.00%	0/0	70/87.50%	10/12.50%	0/0	CG	CG	CG	CG	CG	CG	CG	CG	CG	CG	CC	CC	CC	CC	CC	CC	CC	CC	CC	CC	CC	CC	CC	CC	CC	CC	CC	CC	CC	CC	CC
JXRI01000409.1	150589	.	A	T	1.000000e+00	0.2188	0.2500	0.1948	2	1.2800	0.2215	T	0.1250	100.00%	70/87.50%	0/0	0/0	10/12.50%	AT	AT	AT	AT	AT	AT	AT	AT	AT	AT	AA	AA	AA	AA	AA	AA	AA	AA	AA	AA	AA	AA	AA	AA	AA	AA	AA	AA	AA	AA	AA
JXRI01000414.1	18541	.	A	G	1.000000e+00	0.2188	0.2500	0.1948	2	1.2800	0.2215	G	0.1250	100.00%	70/87.50%	0/0	10/12.50%	0/0	AG	AG	AG	AG	AG	AG	AG	AG	AG	AG	AA	AA	AA	AA	AA	AA	AA	AA	AA	AA	AA	AA	AA	AA	AA	AA	AA	AA	AA	AA	AA
JXRI01000418.1	62953	.	G	A	1.000000e+00	0.2188	0.2500	0.1948	2	1.2800	0.2215	A	0.1250	100.00%	10/12.50%	0/0	70/87.50%	0/0	GA	GA	GA	GA	GA	GA	GA	GA	GA	GA	GG	GG	GG	GG	GG	GG	GG	GG	GG	GG	GG	GG	GG	GG	GG	GG	GG	GG	GG	GG	GG
JXRI01000444.1	184256	.	C	T	1.000000e+00	0.2188	0.2500	0.1948	2	1.2800	0.2215	T	0.1250	100.00%	0/0	70/87.50%	0/0	10/12.50%	CT	CT	CT	CT	CT	CT	CT	CT	CT	CT	CC	CC	CC	CC	CC	CC	CC	CC	CC	CC	CC	CC	CC	CC	CC	CC	CC	CC	CC	CC	CC
JXRI01000468.1	171797	.	G	C	1.000000e+00	0.2188	0.2500	0.1948	2	1.2800	0.2215	C	0.1250	100.00%	0/0	10/12.50%	70/87.50%	0/0	GC	GC	GC	GC	GC	GC	GC	GC	GC	GC	GG	GG	GG	GG	GG	GG	GG	GG	GG	GG	GG	GG	GG	GG	GG	GG	GG	GG	GG	GG	GG
JXRI01000468.1	293884	.	A	C	1.000000e+00	0.2188	0.2500	0.1948	2	1.2800	0.2215	C	0.1250	100.00%	70/87.50%	10/12.50%	0/0	0/0	AC	AC	AC	AC	AC	AC	AC	AC	AC	AC	AA	AA	AA	AA	AA	AA	AA	AA	AA	AA	AA	AA	AA	AA	AA	AA	AA	AA	AA	AA	AA
JXRI01000475.1	257393	.	G	T	1.000000e+00	0.2188	0.2500	0.1948	2	1.2800	0.2215	T	0.1250	100.00%	0/0	0/0	70/87.50%	10/12.50%	GT	GT	GT	GT	GT	GT	GT	GT	GT	GT	GG	GG	GG	GG	GG	GG	GG	GG	GG	GG	GG	GG	GG	GG	GG	GG	GG	GG	GG	GG	GG
JXRI01000475.1	257394	.	C	T	1.000000e+00	0.2188	0.2500	0.1948	2	1.2800	0.2215	T	0.1250	100.00%	0/0	70/87.50%	0/0	10/12.50%	CT	CT	CT	CT	CT	CT	CT	CT	CT	CT	CC	CC	CC	CC	CC	CC	CC	CC	CC	CC	CC	CC	CC	CC	CC	CC	CC	CC	CC	CC	CC
JXRI01000475.1	289335	.	G	T	1.000000e+00	0.2188	0.2500	0.1948	2	1.2800	0.2215	T	0.1250	100.00%	0/0	0/0	70/87.50%	10/12.50%	GT	GT	GT	GT	GT	GT	GT	GT	GT	GT	GG	GG	GG	GG	GG	GG	GG	GG	GG	GG	GG	GG	GG	GG	GG	GG	GG	GG	GG	GG	GG
JXRI01000476.1	70841	.	T	C	1.000000e+00	0.2188	0.2500	0.1948	2	1.2800	0.2215	C	0.1250	100.00%	0/0	10/12.50%	0/0	70/87.50%	TC	TC	TC	TC	TC	TC	TC	TC	TC	TC	TT	TT	TT	TT	TT	TT	TT	TT	TT	TT	TT	TT	TT	TT	TT	TT	TT	TT	TT	TT	TT
JXRI01000486.1	175860	.	T	C	1.000000e+00	0.2188	0.2500	0.1948	2	1.2800	0.2215	C	0.1250	100.00%	0/0	10/12.50%	0/0	70/87.50%	TC	TC	TC	TC	TC	TC	TC	TC	TC	TC	TT	TT	TT	TT	TT	TT	TT	TT	TT	TT	TT	TT	TT	TT	TT	TT	TT	TT	TT	TT	TT
JXRI01000486.1	207854	.	A	C	1.000000e+00	0.2188	0.2500	0.1948	2	1.2800	0.2215	C	0.1250	100.00%	70/87.50%	10/12.50%	0/0	0/0	AC	AC	AC	AC	AC	AC	AC	AC	AC	AC	AA	AA	AA	AA	AA	AA	AA	AA	AA	AA	AA	AA	AA	AA	AA	AA	AA	AA	AA	AA	AA
JXRI01000496.1	37476	.	A	C	1.000000e+00	0.2188	0.2500	0.1948	2	1.2800	0.2215	C	0.1250	100.00%	70/87.50%	10/12.50%	0/0	0/0	AC	AC	AC	AC	AC	AC	AC	AC	AC	AC	AA	AA	AA	AA	AA	AA	AA	AA	AA	AA	AA	AA	AA	AA	AA	AA	AA	AA	AA	AA	AA
JXRI01000496.1	37768	.	T	A	1.000000e+00	0.2188	0.2500	0.1948	2	1.2800	0.2215	A	0.1250	100.00%	10/12.50%	0/0	0/0	70/87.50%	TA	TA	TA	TA	TA	TA	TA	TA	TA	TA	TT	TT	TT	TT	TT	TT	TT	TT	TT	TT	TT	TT	TT	TT	TT	TT	TT	TT	TT	TT	TT
JXRI01000496.1	43580	.	A	G	1.000000e+00	0.2188	0.2500	0.1948	2	1.2800	0.2215	G	0.1250	100.00%	70/87.50%	0/0	10/12.50%	0/0	AG	AG	AG	AG	AG	AG	AG	AG	AG	AG	AA	AA	AA	AA	AA	AA	AA	AA	AA	AA	AA	AA	AA	AA	AA	AA	AA	AA	AA	AA	AA
JXRI01000496.1	46727	.	G	A	1.000000e+00	0.2188	0.2500	0.1948	2	1.2800	0.2215	A	0.1250	100.00%	10/12.50%	0/0	70/87.50%	0/0	GA	GA	GA	GA	GA	GA	GA	GA	GA	GA	GG	GG	GG	GG	GG	GG	GG	GG	GG	GG	GG	GG	GG	GG	GG	GG	GG	GG	GG	GG	GG
JXRI01000496.1	46739	.	T	C	1.000000e+00	0.2188	0.2500	0.1948	2	1.2800	0.2215	C	0.1250	100.00%	0/0	10/12.50%	0/0	70/87.50%	TC	TC	TC	TC	TC	TC	TC	TC	TC	TC	TT	TT	TT	TT	TT	TT	TT	TT	TT	TT	TT	TT	TT	TT	TT	TT	TT	TT	TT	TT	TT
JXRI01000496.1	54568	.	A	C	1.000000e+00	0.2188	0.2500	0.1948	2	1.2800	0.2215	C	0.1250	100.00%	70/87.50%	10/12.50%	0/0	0/0	AC	AC	AC	AC	AC	AC	AC	AC	AC	AC	AA	AA	AA	AA	AA	AA	AA	AA	AA	AA	AA	AA	AA	AA	AA	AA	AA	AA	AA	AA	AA
JXRI01000496.1	54654	.	C	T	1.000000e+00	0.2188	0.2500	0.1948	2	1.2800	0.2215	T	0.1250	100.00%	0/0	70/87.50%	0/0	10/12.50%	CT	CT	CT	CT	CT	CT	CT	CT	CT	CT	CC	CC	CC	CC	CC	CC	CC	CC	CC	CC	CC	CC	CC	CC	CC	CC	CC	CC	CC	CC	CC
JXRI01000503.1	90158	.	G	A	1.000000e+00	0.2188	0.2500	0.1948	2	1.2800	0.2215	A	0.1250	100.00%	10/12.50%	0/0	70/87.50%	0/0	GG	GG	GG	GG	GG	GG	GG	GG	GG	GG	GG	GG	GG	GG	GG	GG	GG	GG	GG	GG	GA	GA	GA	GA	GA	GA	GA	GA	GA	GA	GG
JXRI01000514.1	161224	.	T	C	1.000000e+00	0.2188	0.2500	0.1948	2	1.2800	0.2215	C	0.1250	100.00%	0/0	10/12.50%	0/0	70/87.50%	TT	TT	TT	TT	TT	TT	TT	TT	TT	TT	TC	TC	TC	TC	TC	TC	TC	TC	TC	TC	TT	TT	TT	TT	TT	TT	TT	TT	TT	TT	TT
JXRI01000525.1	33174	.	T	G	1.000000e+00	0.2188	0.2500	0.1948	2	1.2800	0.2215	G	0.1250	100.00%	0/0	0/0	10/12.50%	70/87.50%	TT	TT	TT	TT	TT	TT	TT	TT	TT	TT	TT	TT	TT	TT	TT	TT	TT	TT	TT	TT	TG	TG	TG	TG	TG	TG	TG	TG	TG	TG	TT
JXRI01000526.1	125168	.	A	G	1.000000e+00	0.2188	0.2500	0.1948	2	1.2800	0.2215	G	0.1250	100.00%	70/87.50%	0/0	10/12.50%	0/0	AG	AG	AG	AG	AG	AG	AG	AG	AG	AG	AA	AA	AA	AA	AA	AA	AA	AA	AA	AA	AA	AA	AA	AA	AA	AA	AA	AA	AA	AA	AA
JXRI01000538.1	15245	.	A	G	1.000000e+00	0.2188	0.2500	0.1948	2	1.2800	0.2215	G	0.1250	100.00%	70/87.50%	0/0	10/12.50%	0/0	AA	AA	AA	AA	AA	AA	AA	AA	AA	AA	AA	AA	AA	AA	AA	AA	AA	AA	AA	AA	AG	AG	AG	AG	AG	AG	AG	AG	AG	AG	AA
JXRI01000545.1	179831	.	G	C	1.000000e+00	0.2188	0.2500	0.1948	2	1.2800	0.2215	C	0.1250	100.00%	0/0	10/12.50%	70/87.50%	0/0	GC	GC	GC	GC	GC	GC	GC	GC	GC	GC	GG	GG	GG	GG	GG	GG	GG	GG	GG	GG	GG	GG	GG	GG	GG	GG	GG	GG	GG	GG	GG
JXRI01000545.1	179837	.	C	G	1.000000e+00	0.2188	0.2500	0.1948	2	1.2800	0.2215	G	0.1250	100.00%	0/0	70/87.50%	10/12.50%	0/0	CG	CG	CG	CG	CG	CG	CG	CG	CG	CG	CC	CC	CC	CC	CC	CC	CC	CC	CC	CC	CC	CC	CC	CC	CC	CC	CC	CC	CC	CC	CC
JXRI01000554.1	152303	.	T	C	1.000000e+00	0.2188	0.2500	0.1948	2	1.2800	0.2215	C	0.1250	100.00%	0/0	10/12.50%	0/0	70/87.50%	TC	TC	TC	TC	TC	TC	TC	TC	TC	TC	TT	TT	TT	TT	TT	TT	TT	TT	TT	TT	TT	TT	TT	TT	TT	TT	TT	TT	TT	TT	TT
JXRI01000554.1	206119	.	T	C	1.000000e+00	0.2188	0.2500	0.1948	2	1.2800	0.2215	C	0.1250	100.00%	0/0	10/12.50%	0/0	70/87.50%	TC	TC	TC	TC	TC	TC	TC	TC	TC	TC	TT	TT	TT	TT	TT	TT	TT	TT	TT	TT	TT	TT	TT	TT	TT	TT	TT	TT	TT	TT	TT
JXRI01000554.1	206200	.	G	C	1.000000e+00	0.2188	0.2500	0.1948	2	1.2800	0.2215	C	0.1250	100.00%	0/0	10/12.50%	70/87.50%	0/0	GC	GC	GC	GC	GC	GC	GC	GC	GC	GC	GG	GG	GG	GG	GG	GG	GG	GG	GG	GG	GG	GG	GG	GG	GG	GG	GG	GG	GG	GG	GG
JXRI01000556.1	219843	.	A	C	1.000000e+00	0.2188	0.2500	0.1948	2	1.2800	0.2215	C	0.1250	100.00%	70/87.50%	10/12.50%	0/0	0/0	AC	AC	AC	AC	AC	AC	AC	AC	AC	AC	AA	AA	AA	AA	AA	AA	AA	AA	AA	AA	AA	AA	AA	AA	AA	AA	AA	AA	AA	AA	AA
JXRI01000566.1	1857	.	C	T	1.000000e+00	0.2188	0.2500	0.1948	2	1.2800	0.2215	T	0.1250	100.00%	0/0	70/87.50%	0/0	10/12.50%	CC	CC	CC	CC	CC	CC	CC	CC	CC	CC	CT	CT	CT	CT	CT	CT	CT	CT	CT	CT	CC	CC	CC	CC	CC	CC	CC	CC	CC	CC	CC
JXRI01000578.1	178479	.	G	A	1.000000e+00	0.2188	0.2500	0.1948	2	1.2800	0.2215	A	0.1250	100.00%	10/12.50%	0/0	70/87.50%	0/0	GA	GA	GA	GA	GA	GA	GA	GA	GA	GA	GG	GG	GG	GG	GG	GG	GG	GG	GG	GG	GG	GG	GG	GG	GG	GG	GG	GG	GG	GG	GG
JXRI01000611.1	244297	.	G	C	1.000000e+00	0.2188	0.2500	0.1948	2	1.2800	0.2215	C	0.1250	100.00%	0/0	10/12.50%	70/87.50%	0/0	GG	GG	GG	GG	GG	GG	GG	GG	GG	GG	GG	GG	GG	GG	GG	GG	GG	GG	GG	GG	GC	GC	GC	GC	GC	GC	GC	GC	GC	GC	GG
JXRI01000617.1	125725	.	A	C	1.000000e+00	0.2188	0.2500	0.1948	2	1.2800	0.2215	C	0.1250	100.00%	70/87.50%	10/12.50%	0/0	0/0	AC	AC	AC	AC	AC	AC	AC	AC	AC	AC	AA	AA	AA	AA	AA	AA	AA	AA	AA	AA	AA	AA	AA	AA	AA	AA	AA	AA	AA	AA	AA
JXRI01000617.1	191530	.	G	T	1.181643e-04	0.4688	0.7500	0.3589	2	1.8824	0.4747	T	0.3750	100.00%	0/0	0/0	50/62.50%	30/37.50%	GG	GG	GG	GG	GG	GG	GG	GG	GG	GG	GT	GT	GT	GT	GT	GT	GT	GT	GT	GT	GT	GT	GT	GT	GT	GT	GT	GT	GT	GT	GT
JXRI01000620.1	60701	.	A	G	8.130685e-02	0.3750	0.5000	0.3047	2	1.6000	0.3797	G	0.2500	100.00%	60/75.00%	0/0	20/25.00%	0/0	AG	AG	AG	AG	AG	AG	AG	AG	AG	AG	AA	AA	AA	AA	AA	AA	AA	AA	AA	AA	AG	AG	AG	AG	AG	AG	AG	AG	AG	AG	AA
JXRI01000632.1	216002	.	C	G	1.000000e+00	0.2188	0.2500	0.1948	2	1.2800	0.2215	G	0.1250	100.00%	0/0	70/87.50%	10/12.50%	0/0	CG	CG	CG	CG	CG	CG	CG	CG	CG	CG	CC	CC	CC	CC	CC	CC	CC	CC	CC	CC	CC	CC	CC	CC	CC	CC	CC	CC	CC	CC	CC
JXRI01000632.1	216030	.	C	G	1.000000e+00	0.2188	0.2500	0.1948	2	1.2800	0.2215	G	0.1250	100.00%	0/0	70/87.50%	10/12.50%	0/0	CG	CG	CG	CG	CG	CG	CG	CG	CG	CG	CC	CC	CC	CC	CC	CC	CC	CC	CC	CC	CC	CC	CC	CC	CC	CC	CC	CC	CC	CC	CC
JXRI01000644.1	14040	.	T	C	1.000000e+00	0.2188	0.2500	0.1948	2	1.2800	0.2215	C	0.1250	100.00%	0/0	10/12.50%	0/0	70/87.50%	TC	TC	TC	TC	TC	TC	TC	TC	TC	TC	TT	TT	TT	TT	TT	TT	TT	TT	TT	TT	TT	TT	TT	TT	TT	TT	TT	TT	TT	TT	TT
JXRI01000644.1	37557	.	G	A	1.000000e+00	0.2188	0.2500	0.1948	2	1.2800	0.2215	A	0.1250	100.00%	10/12.50%	0/0	70/87.50%	0/0	GA	GA	GA	GA	GA	GA	GA	GA	GA	GA	GG	GG	GG	GG	GG	GG	GG	GG	GG	GG	GG	GG	GG	GG	GG	GG	GG	GG	GG	GG	GG
JXRI01000646.1	187391	.	C	T	1.000000e+00	0.2188	0.2500	0.1948	2	1.2800	0.2215	T	0.1250	100.00%	0/0	70/87.50%	0/0	10/12.50%	CC	CC	CC	CC	CC	CC	CC	CC	CC	CC	CC	CC	CC	CC	CC	CC	CC	CC	CC	CC	CT	CT	CT	CT	CT	CT	CT	CT	CT	CT	CC
JXRI01000646.1	187395	.	C	A	1.000000e+00	0.2188	0.2500	0.1948	2	1.2800	0.2215	A	0.1250	100.00%	10/12.50%	70/87.50%	0/0	0/0	CC	CC	CC	CC	CC	CC	CC	CC	CC	CC	CC	CC	CC	CC	CC	CC	CC	CC	CC	CC	CA	CA	CA	CA	CA	CA	CA	CA	CA	CA	CC
JXRI01000663.1	88805	.	C	G	1.000000e+00	0.2188	0.2500	0.1948	2	1.2800	0.2215	G	0.1250	100.00%	0/0	70/87.50%	10/12.50%	0/0	CG	CG	CG	CG	CG	CG	CG	CG	CG	CG	CC	CC	CC	CC	CC	CC	CC	CC	CC	CC	CC	CC	CC	CC	CC	CC	CC	CC	CC	CC	CC
JXRI01000663.1	93076	.	G	T	1.000000e+00	0.2188	0.2500	0.1948	2	1.2800	0.2215	T	0.1250	100.00%	0/0	0/0	70/87.50%	10/12.50%	GT	GT	GT	GT	GT	GT	GT	GT	GT	GT	GG	GG	GG	GG	GG	GG	GG	GG	GG	GG	GG	GG	GG	GG	GG	GG	GG	GG	GG	GG	GG
JXRI01000663.1	97954	.	G	A	1.000000e+00	0.2188	0.2500	0.1948	2	1.2800	0.2215	A	0.1250	100.00%	10/12.50%	0/0	70/87.50%	0/0	GA	GA	GA	GA	GA	GA	GA	GA	GA	GA	GG	GG	GG	GG	GG	GG	GG	GG	GG	GG	GG	GG	GG	GG	GG	GG	GG	GG	GG	GG	GG
JXRI01000663.1	97973	.	G	A	1.000000e+00	0.2188	0.2500	0.1948	2	1.2800	0.2215	A	0.1250	100.00%	10/12.50%	0/0	70/87.50%	0/0	GA	GA	GA	GA	GA	GA	GA	GA	GA	GA	GG	GG	GG	GG	GG	GG	GG	GG	GG	GG	GG	GG	GG	GG	GG	GG	GG	GG	GG	GG	GG
JXRI01000663.1	98004	.	T	A	1.000000e+00	0.2188	0.2500	0.1948	2	1.2800	0.2215	A	0.1250	100.00%	10/12.50%	0/0	0/0	70/87.50%	TA	TA	TA	TA	TA	TA	TA	TA	TA	TA	TT	TT	TT	TT	TT	TT	TT	TT	TT	TT	TT	TT	TT	TT	TT	TT	TT	TT	TT	TT	TT
JXRI01000663.1	98923	.	G	A	1.000000e+00	0.2188	0.2500	0.1948	2	1.2800	0.2215	A	0.1250	100.00%	10/12.50%	0/0	70/87.50%	0/0	GA	GA	GA	GA	GA	GA	GA	GA	GA	GA	GG	GG	GG	GG	GG	GG	GG	GG	GG	GG	GG	GG	GG	GG	GG	GG	GG	GG	GG	GG	GG
JXRI01000663.1	105941	.	T	G	1.000000e+00	0.2188	0.2500	0.1948	2	1.2800	0.2215	G	0.1250	100.00%	0/0	0/0	10/12.50%	70/87.50%	TG	TG	TG	TG	TG	TG	TG	TG	TG	TG	TT	TT	TT	TT	TT	TT	TT	TT	TT	TT	TT	TT	TT	TT	TT	TT	TT	TT	TT	TT	TT
JXRI01000663.1	105949	.	T	C	1.000000e+00	0.2188	0.2500	0.1948	2	1.2800	0.2215	C	0.1250	100.00%	0/0	10/12.50%	0/0	70/87.50%	TC	TC	TC	TC	TC	TC	TC	TC	TC	TC	TT	TT	TT	TT	TT	TT	TT	TT	TT	TT	TT	TT	TT	TT	TT	TT	TT	TT	TT	TT	TT
JXRI01000663.1	105965	.	G	A	1.000000e+00	0.2188	0.2500	0.1948	2	1.2800	0.2215	A	0.1250	100.00%	10/12.50%	0/0	70/87.50%	0/0	GA	GA	GA	GA	GA	GA	GA	GA	GA	GA	GG	GG	GG	GG	GG	GG	GG	GG	GG	GG	GG	GG	GG	GG	GG	GG	GG	GG	GG	GG	GG
JXRI01000663.1	142257	.	G	C	1.000000e+00	0.2188	0.2500	0.1948	2	1.2800	0.2215	C	0.1250	100.00%	0/0	10/12.50%	70/87.50%	0/0	GC	GC	GC	GC	GC	GC	GC	GC	GC	GC	GG	GG	GG	GG	GG	GG	GG	GG	GG	GG	GG	GG	GG	GG	GG	GG	GG	GG	GG	GG	GG
JXRI01000663.1	142326	.	A	C	1.000000e+00	0.2188	0.2500	0.1948	2	1.2800	0.2215	C	0.1250	100.00%	70/87.50%	10/12.50%	0/0	0/0	AC	AC	AC	AC	AC	AC	AC	AC	AC	AC	AA	AA	AA	AA	AA	AA	AA	AA	AA	AA	AA	AA	AA	AA	AA	AA	AA	AA	AA	AA	AA
JXRI01000663.1	142340	.	C	T	1.000000e+00	0.2188	0.2500	0.1948	2	1.2800	0.2215	T	0.1250	100.00%	0/0	70/87.50%	0/0	10/12.50%	CT	CT	CT	CT	CT	CT	CT	CT	CT	CT	CC	CC	CC	CC	CC	CC	CC	CC	CC	CC	CC	CC	CC	CC	CC	CC	CC	CC	CC	CC	CC
JXRI01000677.1	222469	.	T	C	1.000000e+00	0.2188	0.2500	0.1948	2	1.2800	0.2215	C	0.1250	100.00%	0/0	10/12.50%	0/0	70/87.50%	TC	TC	TC	TC	TC	TC	TC	TC	TC	TC	TT	TT	TT	TT	TT	TT	TT	TT	TT	TT	TT	TT	TT	TT	TT	TT	TT	TT	TT	TT	TT
JXRI01000691.1	67210	.	T	C	1.000000e+00	0.2188	0.2500	0.1948	2	1.2800	0.2215	C	0.1250	100.00%	0/0	10/12.50%	0/0	70/87.50%	TC	TC	TC	TC	TC	TC	TC	TC	TC	TC	TT	TT	TT	TT	TT	TT	TT	TT	TT	TT	TT	TT	TT	TT	TT	TT	TT	TT	TT	TT	TT
JXRI01000691.1	155001	.	C	G	1.000000e+00	0.2188	0.2500	0.1948	2	1.2800	0.2215	G	0.1250	100.00%	0/0	70/87.50%	10/12.50%	0/0	CG	CG	CG	CG	CG	CG	CG	CG	CG	CG	CC	CC	CC	CC	CC	CC	CC	CC	CC	CC	CC	CC	CC	CC	CC	CC	CC	CC	CC	CC	CC
JXRI01000691.1	182696	.	A	G	1.000000e+00	0.2188	0.2500	0.1948	2	1.2800	0.2215	G	0.1250	100.00%	70/87.50%	0/0	10/12.50%	0/0	AG	AG	AG	AG	AG	AG	AG	AG	AG	AG	AA	AA	AA	AA	AA	AA	AA	AA	AA	AA	AA	AA	AA	AA	AA	AA	AA	AA	AA	AA	AA
JXRI01000696.1	203666	.	C	T	1.000000e+00	0.2188	0.2500	0.1948	2	1.2800	0.2215	T	0.1250	100.00%	0/0	70/87.50%	0/0	10/12.50%	CT	CT	CT	CT	CT	CT	CT	CT	CT	CT	CC	CC	CC	CC	CC	CC	CC	CC	CC	CC	CC	CC	CC	CC	CC	CC	CC	CC	CC	CC	CC
JXRI01000700.1	109205	.	T	A	1.000000e+00	0.2188	0.2500	0.1948	2	1.2800	0.2215	A	0.1250	100.00%	10/12.50%	0/0	0/0	70/87.50%	TA	TA	TA	TA	TA	TA	TA	TA	TA	TA	TT	TT	TT	TT	TT	TT	TT	TT	TT	TT	TT	TT	TT	TT	TT	TT	TT	TT	TT	TT	TT
JXRI01000700.1	218087	.	T	C	1.000000e+00	0.2188	0.2500	0.1948	2	1.2800	0.2215	C	0.1250	100.00%	0/0	10/12.50%	0/0	70/87.50%	TC	TC	TC	TC	TC	TC	TC	TC	TC	TC	TT	TT	TT	TT	TT	TT	TT	TT	TT	TT	TT	TT	TT	TT	TT	TT	TT	TT	TT	TT	TT
JXRI01000700.1	218363	.	G	A	1.000000e+00	0.2188	0.2500	0.1948	2	1.2800	0.2215	A	0.1250	100.00%	10/12.50%	0/0	70/87.50%	0/0	GA	GA	GA	GA	GA	GA	GA	GA	GA	GA	GG	GG	GG	GG	GG	GG	GG	GG	GG	GG	GG	GG	GG	GG	GG	GG	GG	GG	GG	GG	GG
JXRI01000708.1	197432	.	G	A	1.000000e+00	0.2188	0.2500	0.1948	2	1.2800	0.2215	A	0.1250	100.00%	10/12.50%	0/0	70/87.50%	0/0	GA	GA	GA	GA	GA	GA	GA	GA	GA	GA	GG	GG	GG	GG	GG	GG	GG	GG	GG	GG	GG	GG	GG	GG	GG	GG	GG	GG	GG	GG	GG
JXRI01000724.1	215726	.	G	A	1.000000e+00	0.2188	0.2500	0.1948	2	1.2800	0.2215	A	0.1250	100.00%	10/12.50%	0/0	70/87.50%	0/0	GA	GA	GA	GA	GA	GA	GA	GA	GA	GA	GG	GG	GG	GG	GG	GG	GG	GG	GG	GG	GG	GG	GG	GG	GG	GG	GG	GG	GG	GG	GG
JXRI01000727.1	181403	.	C	A	1.000000e+00	0.2188	0.2500	0.1948	2	1.2800	0.2215	A	0.1250	100.00%	10/12.50%	70/87.50%	0/0	0/0	CA	CA	CA	CA	CA	CA	CA	CA	CA	CA	CC	CC	CC	CC	CC	CC	CC	CC	CC	CC	CC	CC	CC	CC	CC	CC	CC	CC	CC	CC	CC
JXRI01000734.1	12312	.	C	A	1.000000e+00	0.2188	0.2500	0.1948	2	1.2800	0.2215	A	0.1250	100.00%	10/12.50%	70/87.50%	0/0	0/0	CA	CA	CA	CA	CA	CA	CA	CA	CA	CA	CC	CC	CC	CC	CC	CC	CC	CC	CC	CC	CC	CC	CC	CC	CC	CC	CC	CC	CC	CC	CC
JXRI01000734.1	12321	.	G	A	1.000000e+00	0.2188	0.2500	0.1948	2	1.2800	0.2215	A	0.1250	100.00%	10/12.50%	0/0	70/87.50%	0/0	GA	GA	GA	GA	GA	GA	GA	GA	GA	GA	GG	GG	GG	GG	GG	GG	GG	GG	GG	GG	GG	GG	GG	GG	GG	GG	GG	GG	GG	GG	GG
JXRI01000734.1	12325	.	G	C	1.000000e+00	0.2188	0.2500	0.1948	2	1.2800	0.2215	C	0.1250	100.00%	0/0	10/12.50%	70/87.50%	0/0	GC	GC	GC	GC	GC	GC	GC	GC	GC	GC	GG	GG	GG	GG	GG	GG	GG	GG	GG	GG	GG	GG	GG	GG	GG	GG	GG	GG	GG	GG	GG
JXRI01000734.1	35944	.	G	A	1.000000e+00	0.2188	0.2500	0.1948	2	1.2800	0.2215	A	0.1250	100.00%	10/12.50%	0/0	70/87.50%	0/0	GA	GA	GA	GA	GA	GA	GA	GA	GA	GA	GG	GG	GG	GG	GG	GG	GG	GG	GG	GG	GG	GG	GG	GG	GG	GG	GG	GG	GG	GG	GG
JXRI01000734.1	41368	.	C	T	1.000000e+00	0.2188	0.2500	0.1948	2	1.2800	0.2215	T	0.1250	100.00%	0/0	70/87.50%	0/0	10/12.50%	CT	CT	CT	CT	CT	CT	CT	CT	CT	CT	CC	CC	CC	CC	CC	CC	CC	CC	CC	CC	CC	CC	CC	CC	CC	CC	CC	CC	CC	CC	CC
JXRI01000745.1	90502	.	G	A	1.000000e+00	0.2188	0.2500	0.1948	2	1.2800	0.2215	A	0.1250	100.00%	10/12.50%	0/0	70/87.50%	0/0	GA	GA	GA	GA	GA	GA	GA	GA	GA	GA	GG	GG	GG	GG	GG	GG	GG	GG	GG	GG	GG	GG	GG	GG	GG	GG	GG	GG	GG	GG	GG
JXRI01000749.1	134996	.	A	G	1.000000e+00	0.2188	0.2500	0.1948	2	1.2800	0.2215	G	0.1250	100.00%	70/87.50%	0/0	10/12.50%	0/0	AG	AG	AG	AG	AG	AG	AG	AG	AG	AG	AA	AA	AA	AA	AA	AA	AA	AA	AA	AA	AA	AA	AA	AA	AA	AA	AA	AA	AA	AA	AA
JXRI01000751.1	123123	.	A	C	1.000000e+00	0.2188	0.2500	0.1948	2	1.2800	0.2215	C	0.1250	100.00%	70/87.50%	10/12.50%	0/0	0/0	AC	AC	AC	AC	AC	AC	AC	AC	AC	AC	AA	AA	AA	AA	AA	AA	AA	AA	AA	AA	AA	AA	AA	AA	AA	AA	AA	AA	AA	AA	AA
JXRI01000751.1	173837	.	C	T	1.000000e+00	0.2188	0.2500	0.1948	2	1.2800	0.2215	T	0.1250	100.00%	0/0	70/87.50%	0/0	10/12.50%	CT	CT	CT	CT	CT	CT	CT	CT	CT	CT	CC	CC	CC	CC	CC	CC	CC	CC	CC	CC	CC	CC	CC	CC	CC	CC	CC	CC	CC	CC	CC
JXRI01000751.1	203792	.	G	A	1.000000e+00	0.2188	0.2500	0.1948	2	1.2800	0.2215	A	0.1250	100.00%	10/12.50%	0/0	70/87.50%	0/0	GA	GA	GA	GA	GA	GA	GA	GA	GA	GA	GG	GG	GG	GG	GG	GG	GG	GG	GG	GG	GG	GG	GG	GG	GG	GG	GG	GG	GG	GG	GG
JXRI01000757.1	140537	.	G	A	1.000000e+00	0.2188	0.2500	0.1948	2	1.2800	0.2215	A	0.1250	100.00%	10/12.50%	0/0	70/87.50%	0/0	GA	GA	GA	GA	GA	GA	GA	GA	GA	GA	GG	GG	GG	GG	GG	GG	GG	GG	GG	GG	GG	GG	GG	GG	GG	GG	GG	GG	GG	GG	GG
JXRI01000774.1	14283	.	T	C	1.000000e+00	0.2188	0.2500	0.1948	2	1.2800	0.2215	C	0.1250	100.00%	0/0	10/12.50%	0/0	70/87.50%	TC	TC	TC	TC	TC	TC	TC	TC	TC	TC	TT	TT	TT	TT	TT	TT	TT	TT	TT	TT	TT	TT	TT	TT	TT	TT	TT	TT	TT	TT	TT
JXRI01000774.1	21788	.	C	T	1.000000e+00	0.2188	0.2500	0.1948	2	1.2800	0.2215	T	0.1250	100.00%	0/0	70/87.50%	0/0	10/12.50%	CT	CT	CT	CT	CT	CT	CT	CT	CT	CT	CC	CC	CC	CC	CC	CC	CC	CC	CC	CC	CC	CC	CC	CC	CC	CC	CC	CC	CC	CC	CC
JXRI01000774.1	21789	.	C	T	1.000000e+00	0.2188	0.2500	0.1948	2	1.2800	0.2215	T	0.1250	100.00%	0/0	70/87.50%	0/0	10/12.50%	CT	CT	CT	CT	CT	CT	CT	CT	CT	CT	CC	CC	CC	CC	CC	CC	CC	CC	CC	CC	CC	CC	CC	CC	CC	CC	CC	CC	CC	CC	CC
JXRI01000774.1	50388	.	G	T	1.000000e+00	0.2188	0.2500	0.1948	2	1.2800	0.2215	T	0.1250	100.00%	0/0	0/0	70/87.50%	10/12.50%	GT	GT	GT	GT	GT	GT	GT	GT	GT	GT	GG	GG	GG	GG	GG	GG	GG	GG	GG	GG	GG	GG	GG	GG	GG	GG	GG	GG	GG	GG	GG
JXRI01000780.1	20571	.	T	C	1.000000e+00	0.2188	0.2500	0.1948	2	1.2800	0.2215	C	0.1250	100.00%	0/0	10/12.50%	0/0	70/87.50%	TT	TT	TT	TT	TT	TT	TT	TT	TT	TT	TC	TC	TC	TC	TC	TC	TC	TC	TC	TC	TT	TT	TT	TT	TT	TT	TT	TT	TT	TT	TT
JXRI01000780.1	61034	.	G	A	1.000000e+00	0.2188	0.2500	0.1948	2	1.2800	0.2215	A	0.1250	100.00%	10/12.50%	0/0	70/87.50%	0/0	GG	GG	GG	GG	GG	GG	GG	GG	GG	GG	GA	GA	GA	GA	GA	GA	GA	GA	GA	GA	GG	GG	GG	GG	GG	GG	GG	GG	GG	GG	GG
JXRI01000789.1	166193	.	C	T	1.000000e+00	0.2188	0.2500	0.1948	2	1.2800	0.2215	T	0.1250	100.00%	0/0	70/87.50%	0/0	10/12.50%	CC	CC	CC	CC	CC	CC	CC	CC	CC	CC	CC	CC	CC	CC	CC	CC	CC	CC	CC	CC	CT	CT	CT	CT	CT	CT	CT	CT	CT	CT	CC
JXRI01000817.1	118620	.	C	A	1.000000e+00	0.2188	0.2500	0.1948	2	1.2800	0.2215	A	0.1250	100.00%	10/12.50%	70/87.50%	0/0	0/0	CA	CA	CA	CA	CA	CA	CA	CA	CA	CA	CC	CC	CC	CC	CC	CC	CC	CC	CC	CC	CC	CC	CC	CC	CC	CC	CC	CC	CC	CC	CC
JXRI01000817.1	118692	.	A	G	1.000000e+00	0.2188	0.2500	0.1948	2	1.2800	0.2215	G	0.1250	100.00%	70/87.50%	0/0	10/12.50%	0/0	AG	AG	AG	AG	AG	AG	AG	AG	AG	AG	AA	AA	AA	AA	AA	AA	AA	AA	AA	AA	AA	AA	AA	AA	AA	AA	AA	AA	AA	AA	AA
JXRI01000817.1	129014	.	T	C	1.000000e+00	0.2188	0.2500	0.1948	2	1.2800	0.2215	C	0.1250	100.00%	0/0	10/12.50%	0/0	70/87.50%	TC	TC	TC	TC	TC	TC	TC	TC	TC	TC	TT	TT	TT	TT	TT	TT	TT	TT	TT	TT	TT	TT	TT	TT	TT	TT	TT	TT	TT	TT	TT
JXRI01000817.1	160585	.	A	C	1.000000e+00	0.2188	0.2500	0.1948	2	1.2800	0.2215	C	0.1250	100.00%	70/87.50%	10/12.50%	0/0	0/0	AC	AC	AC	AC	AC	AC	AC	AC	AC	AC	AA	AA	AA	AA	AA	AA	AA	AA	AA	AA	AA	AA	AA	AA	AA	AA	AA	AA	AA	AA	AA
JXRI01000822.1	133240	.	T	A	1.000000e+00	0.2188	0.2500	0.1948	2	1.2800	0.2215	A	0.1250	100.00%	10/12.50%	0/0	0/0	70/87.50%	TT	TT	TT	TT	TT	TT	TT	TT	TT	TT	TT	TT	TT	TT	TT	TT	TT	TT	TT	TT	TA	TA	TA	TA	TA	TA	TA	TA	TA	TA	TT
JXRI01000835.1	192995	.	G	C	1.000000e+00	0.2188	0.2500	0.1948	2	1.2800	0.2215	C	0.1250	100.00%	0/0	10/12.50%	70/87.50%	0/0	GC	GC	GC	GC	GC	GC	GC	GC	GC	GC	GG	GG	GG	GG	GG	GG	GG	GG	GG	GG	GG	GG	GG	GG	GG	GG	GG	GG	GG	GG	GG
JXRI01000836.1	100144	.	T	C	1.000000e+00	0.2188	0.2500	0.1948	2	1.2800	0.2215	C	0.1250	100.00%	0/0	10/12.50%	0/0	70/87.50%	TC	TC	TC	TC	TC	TC	TC	TC	TC	TC	TT	TT	TT	TT	TT	TT	TT	TT	TT	TT	TT	TT	TT	TT	TT	TT	TT	TT	TT	TT	TT
JXRI01000836.1	100208	.	A	G	1.000000e+00	0.2188	0.2500	0.1948	2	1.2800	0.2215	G	0.1250	100.00%	70/87.50%	0/0	10/12.50%	0/0	AG	AG	AG	AG	AG	AG	AG	AG	AG	AG	AA	AA	AA	AA	AA	AA	AA	AA	AA	AA	AA	AA	AA	AA	AA	AA	AA	AA	AA	AA	AA
JXRI01000857.1	145445	.	T	C	1.000000e+00	0.2188	0.2500	0.1948	2	1.2800	0.2215	C	0.1250	100.00%	0/0	10/12.50%	0/0	70/87.50%	TC	TC	TC	TC	TC	TC	TC	TC	TC	TC	TT	TT	TT	TT	TT	TT	TT	TT	TT	TT	TT	TT	TT	TT	TT	TT	TT	TT	TT	TT	TT
JXRI01000861.1	92035	.	G	T	1.000000e+00	0.2188	0.2500	0.1948	2	1.2800	0.2215	T	0.1250	100.00%	0/0	0/0	70/87.50%	10/12.50%	GT	GT	GT	GT	GT	GT	GT	GT	GT	GT	GG	GG	GG	GG	GG	GG	GG	GG	GG	GG	GG	GG	GG	GG	GG	GG	GG	GG	GG	GG	GG
JXRI01000861.1	185105	.	G	A	1.000000e+00	0.2188	0.2500	0.1948	2	1.2800	0.2215	A	0.1250	100.00%	10/12.50%	0/0	70/87.50%	0/0	GA	GA	GA	GA	GA	GA	GA	GA	GA	GA	GG	GG	GG	GG	GG	GG	GG	GG	GG	GG	GG	GG	GG	GG	GG	GG	GG	GG	GG	GG	GG
JXRI01000890.1	51755	.	A	G	1.000000e+00	0.2188	0.2500	0.1948	2	1.2800	0.2215	G	0.1250	100.00%	70/87.50%	0/0	10/12.50%	0/0	AA	AA	AA	AA	AA	AA	AA	AA	AA	AA	AA	AA	AA	AA	AA	AA	AA	AA	AA	AA	AG	AG	AG	AG	AG	AG	AG	AG	AG	AG	AA
JXRI01000900.1	90594	.	A	G	1.000000e+00	0.2188	0.2500	0.1948	2	1.2800	0.2215	G	0.1250	100.00%	70/87.50%	0/0	10/12.50%	0/0	AG	AG	AG	AG	AG	AG	AG	AG	AG	AG	AA	AA	AA	AA	AA	AA	AA	AA	AA	AA	AA	AA	AA	AA	AA	AA	AA	AA	AA	AA	AA
JXRI01000900.1	90677	.	G	C	1.000000e+00	0.2188	0.2500	0.1948	2	1.2800	0.2215	C	0.1250	100.00%	0/0	10/12.50%	70/87.50%	0/0	GC	GC	GC	GC	GC	GC	GC	GC	GC	GC	GG	GG	GG	GG	GG	GG	GG	GG	GG	GG	GG	GG	GG	GG	GG	GG	GG	GG	GG	GG	GG
JXRI01000922.1	104051	.	T	C	1.000000e+00	0.2188	0.2500	0.1948	2	1.2800	0.2215	C	0.1250	100.00%	0/0	10/12.50%	0/0	70/87.50%	TC	TC	TC	TC	TC	TC	TC	TC	TC	TC	TT	TT	TT	TT	TT	TT	TT	TT	TT	TT	TT	TT	TT	TT	TT	TT	TT	TT	TT	TT	TT
JXRI01000922.1	115310	.	G	T	1.000000e+00	0.2188	0.2500	0.1948	2	1.2800	0.2215	T	0.1250	100.00%	0/0	0/0	70/87.50%	10/12.50%	GT	GT	GT	GT	GT	GT	GT	GT	GT	GT	GG	GG	GG	GG	GG	GG	GG	GG	GG	GG	GG	GG	GG	GG	GG	GG	GG	GG	GG	GG	GG
JXRI01000926.1	72216	.	A	C	1.000000e+00	0.2188	0.2500	0.1948	2	1.2800	0.2215	C	0.1250	100.00%	70/87.50%	10/12.50%	0/0	0/0	AA	AA	AA	AA	AA	AA	AA	AA	AA	AA	AA	AA	AA	AA	AA	AA	AA	AA	AA	AA	AC	AC	AC	AC	AC	AC	AC	AC	AC	AC	AA
JXRI01000944.1	52763	.	C	G	1.000000e+00	0.2188	0.2500	0.1948	2	1.2800	0.2215	G	0.1250	100.00%	0/0	70/87.50%	10/12.50%	0/0	CG	CG	CG	CG	CG	CG	CG	CG	CG	CG	CC	CC	CC	CC	CC	CC	CC	CC	CC	CC	CC	CC	CC	CC	CC	CC	CC	CC	CC	CC	CC
JXRI01000944.1	119927	.	C	T	1.000000e+00	0.2188	0.2500	0.1948	2	1.2800	0.2215	T	0.1250	100.00%	0/0	70/87.50%	0/0	10/12.50%	CT	CT	CT	CT	CT	CT	CT	CT	CT	CT	CC	CC	CC	CC	CC	CC	CC	CC	CC	CC	CC	CC	CC	CC	CC	CC	CC	CC	CC	CC	CC
JXRI01000944.1	124746	.	C	T	1.000000e+00	0.2188	0.2500	0.1948	2	1.2800	0.2215	T	0.1250	100.00%	0/0	70/87.50%	0/0	10/12.50%	CT	CT	CT	CT	CT	CT	CT	CT	CT	CT	CC	CC	CC	CC	CC	CC	CC	CC	CC	CC	CC	CC	CC	CC	CC	CC	CC	CC	CC	CC	CC
JXRI01000945.1	140214	.	T	A	1.000000e+00	0.2188	0.2500	0.1948	2	1.2800	0.2215	A	0.1250	100.00%	10/12.50%	0/0	0/0	70/87.50%	TA	TA	TA	TA	TA	TA	TA	TA	TA	TA	TT	TT	TT	TT	TT	TT	TT	TT	TT	TT	TT	TT	TT	TT	TT	TT	TT	TT	TT	TT	TT
JXRI01000945.1	140238	.	G	C	1.000000e+00	0.2188	0.2500	0.1948	2	1.2800	0.2215	C	0.1250	100.00%	0/0	10/12.50%	70/87.50%	0/0	GC	GC	GC	GC	GC	GC	GC	GC	GC	GC	GG	GG	GG	GG	GG	GG	GG	GG	GG	GG	GG	GG	GG	GG	GG	GG	GG	GG	GG	GG	GG
JXRI01000961.1	142480	.	A	C	1.000000e+00	0.2188	0.2500	0.1948	2	1.2800	0.2215	C	0.1250	100.00%	70/87.50%	10/12.50%	0/0	0/0	AC	AC	AC	AC	AC	AC	AC	AC	AC	AC	AA	AA	AA	AA	AA	AA	AA	AA	AA	AA	AA	AA	AA	AA	AA	AA	AA	AA	AA	AA	AA
JXRI01000961.1	152410	.	T	G	1.000000e+00	0.2188	0.2500	0.1948	2	1.2800	0.2215	G	0.1250	100.00%	0/0	0/0	10/12.50%	70/87.50%	TG	TG	TG	TG	TG	TG	TG	TG	TG	TG	TT	TT	TT	TT	TT	TT	TT	TT	TT	TT	TT	TT	TT	TT	TT	TT	TT	TT	TT	TT	TT
JXRI01000961.1	171228	.	A	G	1.000000e+00	0.2188	0.2500	0.1948	2	1.2800	0.2215	G	0.1250	100.00%	70/87.50%	0/0	10/12.50%	0/0	AG	AG	AG	AG	AG	AG	AG	AG	AG	AG	AA	AA	AA	AA	AA	AA	AA	AA	AA	AA	AA	AA	AA	AA	AA	AA	AA	AA	AA	AA	AA
JXRI01000961.1	171258	.	A	G	1.000000e+00	0.2188	0.2500	0.1948	2	1.2800	0.2215	G	0.1250	100.00%	70/87.50%	0/0	10/12.50%	0/0	AG	AG	AG	AG	AG	AG	AG	AG	AG	AG	AA	AA	AA	AA	AA	AA	AA	AA	AA	AA	AA	AA	AA	AA	AA	AA	AA	AA	AA	AA	AA
JXRI01000963.1	171047	.	A	G	1.000000e+00	0.2188	0.2500	0.1948	2	1.2800	0.2215	G	0.1250	100.00%	70/87.50%	0/0	10/12.50%	0/0	AG	AG	AG	AG	AG	AG	AG	AG	AG	AG	AA	AA	AA	AA	AA	AA	AA	AA	AA	AA	AA	AA	AA	AA	AA	AA	AA	AA	AA	AA	AA
JXRI01001011.1	164102	.	G	C	1.000000e+00	0.2188	0.2500	0.1948	2	1.2800	0.2215	C	0.1250	100.00%	0/0	10/12.50%	70/87.50%	0/0	GG	GG	GG	GG	GG	GG	GG	GG	GG	GG	GG	GG	GG	GG	GG	GG	GG	GG	GG	GG	GC	GC	GC	GC	GC	GC	GC	GC	GC	GC	GG
JXRI01001022.1	94841	.	C	G	1.000000e+00	0.2188	0.2500	0.1948	2	1.2800	0.2215	G	0.1250	100.00%	0/0	70/87.50%	10/12.50%	0/0	CG	CG	CG	CG	CG	CG	CG	CG	CG	CG	CC	CC	CC	CC	CC	CC	CC	CC	CC	CC	CC	CC	CC	CC	CC	CC	CC	CC	CC	CC	CC
JXRI01001022.1	94881	.	C	G	1.000000e+00	0.2188	0.2500	0.1948	2	1.2800	0.2215	G	0.1250	100.00%	0/0	70/87.50%	10/12.50%	0/0	CG	CG	CG	CG	CG	CG	CG	CG	CG	CG	CC	CC	CC	CC	CC	CC	CC	CC	CC	CC	CC	CC	CC	CC	CC	CC	CC	CC	CC	CC	CC
JXRI01001035.1	68894	.	C	T	1.000000e+00	0.2188	0.2500	0.1948	2	1.2800	0.2215	T	0.1250	100.00%	0/0	70/87.50%	0/0	10/12.50%	CT	CT	CT	CT	CT	CT	CT	CT	CT	CT	CC	CC	CC	CC	CC	CC	CC	CC	CC	CC	CC	CC	CC	CC	CC	CC	CC	CC	CC	CC	CC
JXRI01001044.1	23788	.	A	G	1.000000e+00	0.2188	0.2500	0.1948	2	1.2800	0.2215	G	0.1250	100.00%	70/87.50%	0/0	10/12.50%	0/0	AG	AG	AG	AG	AG	AG	AG	AG	AG	AG	AA	AA	AA	AA	AA	AA	AA	AA	AA	AA	AA	AA	AA	AA	AA	AA	AA	AA	AA	AA	AA
JXRI01001044.1	23815	.	G	A	1.000000e+00	0.2188	0.2500	0.1948	2	1.2800	0.2215	A	0.1250	100.00%	10/12.50%	0/0	70/87.50%	0/0	GA	GA	GA	GA	GA	GA	GA	GA	GA	GA	GG	GG	GG	GG	GG	GG	GG	GG	GG	GG	GG	GG	GG	GG	GG	GG	GG	GG	GG	GG	GG
JXRI01001046.1	82584	.	T	C	1.000000e+00	0.2188	0.2500	0.1948	2	1.2800	0.2215	C	0.1250	100.00%	0/0	10/12.50%	0/0	70/87.50%	TC	TC	TC	TC	TC	TC	TC	TC	TC	TC	TT	TT	TT	TT	TT	TT	TT	TT	TT	TT	TT	TT	TT	TT	TT	TT	TT	TT	TT	TT	TT
JXRI01001046.1	82589	.	A	G	1.000000e+00	0.2188	0.2500	0.1948	2	1.2800	0.2215	G	0.1250	100.00%	70/87.50%	0/0	10/12.50%	0/0	AG	AG	AG	AG	AG	AG	AG	AG	AG	AG	AA	AA	AA	AA	AA	AA	AA	AA	AA	AA	AA	AA	AA	AA	AA	AA	AA	AA	AA	AA	AA
JXRI01001064.1	95802	.	T	G	1.000000e+00	0.2188	0.2500	0.1948	2	1.2800	0.2215	G	0.1250	100.00%	0/0	0/0	10/12.50%	70/87.50%	TG	TG	TG	TG	TG	TG	TG	TG	TG	TG	TT	TT	TT	TT	TT	TT	TT	TT	TT	TT	TT	TT	TT	TT	TT	TT	TT	TT	TT	TT	TT
JXRI01001084.1	87643	.	C	T	1.000000e+00	0.2188	0.2500	0.1948	2	1.2800	0.2215	T	0.1250	100.00%	0/0	70/87.50%	0/0	10/12.50%	CT	CT	CT	CT	CT	CT	CT	CT	CT	CT	CC	CC	CC	CC	CC	CC	CC	CC	CC	CC	CC	CC	CC	CC	CC	CC	CC	CC	CC	CC	CC
JXRI01001086.1	103155	.	A	C	1.000000e+00	0.2188	0.2500	0.1948	2	1.2800	0.2215	C	0.1250	100.00%	70/87.50%	10/12.50%	0/0	0/0	AC	AC	AC	AC	AC	AC	AC	AC	AC	AC	AA	AA	AA	AA	AA	AA	AA	AA	AA	AA	AA	AA	AA	AA	AA	AA	AA	AA	AA	AA	AA
JXRI01001093.1	119042	.	A	C	1.000000e+00	0.2188	0.2500	0.1948	2	1.2800	0.2215	C	0.1250	100.00%	70/87.50%	10/12.50%	0/0	0/0	AC	AC	AC	AC	AC	AC	AC	AC	AC	AC	AA	AA	AA	AA	AA	AA	AA	AA	AA	AA	AA	AA	AA	AA	AA	AA	AA	AA	AA	AA	AA
JXRI01001131.1	6185	.	A	G	1.000000e+00	0.2188	0.2500	0.1948	2	1.2800	0.2215	G	0.1250	100.00%	70/87.50%	0/0	10/12.50%	0/0	AA	AA	AA	AA	AA	AA	AA	AA	AA	AA	AA	AA	AA	AA	AA	AA	AA	AA	AA	AA	AG	AG	AG	AG	AG	AG	AG	AG	AG	AG	AA
JXRI01001140.1	80641	.	A	C	1.000000e+00	0.2188	0.2500	0.1948	2	1.2800	0.2215	C	0.1250	100.00%	70/87.50%	10/12.50%	0/0	0/0	AA	AA	AA	AA	AA	AA	AA	AA	AA	AA	AA	AA	AA	AA	AA	AA	AA	AA	AA	AA	AC	AC	AC	AC	AC	AC	AC	AC	AC	AC	AA
JXRI01001140.1	121039	.	A	G	1.000000e+00	0.2188	0.2500	0.1948	2	1.2800	0.2215	G	0.1250	100.00%	70/87.50%	0/0	10/12.50%	0/0	AA	AA	AA	AA	AA	AA	AA	AA	AA	AA	AA	AA	AA	AA	AA	AA	AA	AA	AA	AA	AG	AG	AG	AG	AG	AG	AG	AG	AG	AG	AA
JXRI01001140.1	121082	.	T	C	1.000000e+00	0.2188	0.2500	0.1948	2	1.2800	0.2215	C	0.1250	100.00%	0/0	10/12.50%	0/0	70/87.50%	TT	TT	TT	TT	TT	TT	TT	TT	TT	TT	TT	TT	TT	TT	TT	TT	TT	TT	TT	TT	TC	TC	TC	TC	TC	TC	TC	TC	TC	TC	TT
JXRI01001140.1	125024	.	G	A	1.000000e+00	0.2188	0.2500	0.1948	2	1.2800	0.2215	A	0.1250	100.00%	10/12.50%	0/0	70/87.50%	0/0	GG	GG	GG	GG	GG	GG	GG	GG	GG	GG	GG	GG	GG	GG	GG	GG	GG	GG	GG	GG	GA	GA	GA	GA	GA	GA	GA	GA	GA	GA	GG
JXRI01001140.1	125672	.	A	C	1.000000e+00	0.2188	0.2500	0.1948	2	1.2800	0.2215	C	0.1250	100.00%	70/87.50%	10/12.50%	0/0	0/0	AA	AA	AA	AA	AA	AA	AA	AA	AA	AA	AA	AA	AA	AA	AA	AA	AA	AA	AA	AA	AC	AC	AC	AC	AC	AC	AC	AC	AC	AC	AA
JXRI01001170.1	138432	.	G	T	1.000000e+00	0.2188	0.2500	0.1948	2	1.2800	0.2215	T	0.1250	100.00%	0/0	0/0	70/87.50%	10/12.50%	GT	GT	GT	GT	GT	GT	GT	GT	GT	GT	GG	GG	GG	GG	GG	GG	GG	GG	GG	GG	GG	GG	GG	GG	GG	GG	GG	GG	GG	GG	GG
JXRI01001172.1	70893	.	A	G	1.000000e+00	0.2188	0.2500	0.1948	2	1.2800	0.2215	G	0.1250	100.00%	70/87.50%	0/0	10/12.50%	0/0	AA	AA	AA	AA	AA	AA	AA	AA	AA	AA	AA	AA	AA	AA	AA	AA	AA	AA	AA	AA	AG	AG	AG	AG	AG	AG	AG	AG	AG	AG	AA
JXRI01001172.1	70952	.	T	C	1.000000e+00	0.2188	0.2500	0.1948	2	1.2800	0.2215	C	0.1250	100.00%	0/0	10/12.50%	0/0	70/87.50%	TT	TT	TT	TT	TT	TT	TT	TT	TT	TT	TT	TT	TT	TT	TT	TT	TT	TT	TT	TT	TC	TC	TC	TC	TC	TC	TC	TC	TC	TC	TT
JXRI01001172.1	70972	.	T	C	1.000000e+00	0.2188	0.2500	0.1948	2	1.2800	0.2215	C	0.1250	100.00%	0/0	10/12.50%	0/0	70/87.50%	TT	TT	TT	TT	TT	TT	TT	TT	TT	TT	TT	TT	TT	TT	TT	TT	TT	TT	TT	TT	TC	TC	TC	TC	TC	TC	TC	TC	TC	TC	TT
JXRI01001181.1	114745	.	A	G	1.000000e+00	0.2188	0.2500	0.1948	2	1.2800	0.2215	G	0.1250	100.00%	70/87.50%	0/0	10/12.50%	0/0	AG	AG	AG	AG	AG	AG	AG	AG	AG	AG	AA	AA	AA	AA	AA	AA	AA	AA	AA	AA	AA	AA	AA	AA	AA	AA	AA	AA	AA	AA	AA
JXRI01001186.1	17434	.	G	A	1.000000e+00	0.2188	0.2500	0.1948	2	1.2800	0.2215	A	0.1250	100.00%	10/12.50%	0/0	70/87.50%	0/0	GG	GG	GG	GG	GG	GG	GG	GG	GG	GG	GG	GG	GG	GG	GG	GG	GG	GG	GG	GG	GA	GA	GA	GA	GA	GA	GA	GA	GA	GA	GG
JXRI01001188.1	10316	.	A	G	1.000000e+00	0.2188	0.2500	0.1948	2	1.2800	0.2215	G	0.1250	100.00%	70/87.50%	0/0	10/12.50%	0/0	AG	AG	AG	AG	AG	AG	AG	AG	AG	AG	AA	AA	AA	AA	AA	AA	AA	AA	AA	AA	AA	AA	AA	AA	AA	AA	AA	AA	AA	AA	AA
JXRI01001189.1	127091	.	A	G	1.000000e+00	0.2188	0.2500	0.1948	2	1.2800	0.2215	G	0.1250	100.00%	70/87.50%	0/0	10/12.50%	0/0	AG	AG	AG	AG	AG	AG	AG	AG	AG	AG	AA	AA	AA	AA	AA	AA	AA	AA	AA	AA	AA	AA	AA	AA	AA	AA	AA	AA	AA	AA	AA
JXRI01001214.1	47150	.	C	G	1.000000e+00	0.2188	0.2500	0.1948	2	1.2800	0.2215	G	0.1250	100.00%	0/0	70/87.50%	10/12.50%	0/0	CG	CG	CG	CG	CG	CG	CG	CG	CG	CG	CC	CC	CC	CC	CC	CC	CC	CC	CC	CC	CC	CC	CC	CC	CC	CC	CC	CC	CC	CC	CC
JXRI01001223.1	59646	.	A	G	1.000000e+00	0.2188	0.2500	0.1948	2	1.2800	0.2215	G	0.1250	100.00%	70/87.50%	0/0	10/12.50%	0/0	AG	AG	AG	AG	AG	AG	AG	AG	AG	AG	AA	AA	AA	AA	AA	AA	AA	AA	AA	AA	AA	AA	AA	AA	AA	AA	AA	AA	AA	AA	AA
JXRI01001223.1	97017	.	C	T	1.000000e+00	0.2188	0.2500	0.1948	2	1.2800	0.2215	T	0.1250	100.00%	0/0	70/87.50%	0/0	10/12.50%	CT	CT	CT	CT	CT	CT	CT	CT	CT	CT	CC	CC	CC	CC	CC	CC	CC	CC	CC	CC	CC	CC	CC	CC	CC	CC	CC	CC	CC	CC	CC
JXRI01001239.1	17700	.	G	A	1.000000e+00	0.2188	0.2500	0.1948	2	1.2800	0.2215	A	0.1250	100.00%	10/12.50%	0/0	70/87.50%	0/0	GG	GG	GG	GG	GG	GG	GG	GG	GG	GG	GA	GA	GA	GA	GA	GA	GA	GA	GA	GA	GG	GG	GG	GG	GG	GG	GG	GG	GG	GG	GG
JXRI01001240.1	65938	.	G	A	1.000000e+00	0.2188	0.2500	0.1948	2	1.2800	0.2215	A	0.1250	100.00%	10/12.50%	0/0	70/87.50%	0/0	GA	GA	GA	GA	GA	GA	GA	GA	GA	GA	GG	GG	GG	GG	GG	GG	GG	GG	GG	GG	GG	GG	GG	GG	GG	GG	GG	GG	GG	GG	GG
JXRI01001240.1	65961	.	G	T	8.130685e-02	0.3750	0.5000	0.3047	2	1.6000	0.3797	T	0.2500	100.00%	0/0	0/0	60/75.00%	20/25.00%	GT	GT	GT	GT	GT	GT	GT	GT	GT	GT	GG	GG	GG	GG	GG	GG	GG	GG	GG	GG	GT	GT	GT	GT	GT	GT	GT	GT	GT	GT	GG
JXRI01001240.1	65969	.	T	G	8.130685e-02	0.3750	0.5000	0.3047	2	1.6000	0.3797	G	0.2500	100.00%	0/0	0/0	20/25.00%	60/75.00%	TG	TG	TG	TG	TG	TG	TG	TG	TG	TG	TT	TT	TT	TT	TT	TT	TT	TT	TT	TT	TG	TG	TG	TG	TG	TG	TG	TG	TG	TG	TT
JXRI01001240.1	66037	.	G	T	8.130685e-02	0.3750	0.5000	0.3047	2	1.6000	0.3797	T	0.2500	100.00%	0/0	0/0	60/75.00%	20/25.00%	GT	GT	GT	GT	GT	GT	GT	GT	GT	GT	GG	GG	GG	GG	GG	GG	GG	GG	GG	GG	GT	GT	GT	GT	GT	GT	GT	GT	GT	GT	GG
JXRI01001240.1	66091	.	A	C	1.000000e+00	0.2188	0.2500	0.1948	2	1.2800	0.2215	C	0.1250	100.00%	70/87.50%	10/12.50%	0/0	0/0	AC	AC	AC	AC	AC	AC	AC	AC	AC	AC	AA	AA	AA	AA	AA	AA	AA	AA	AA	AA	AA	AA	AA	AA	AA	AA	AA	AA	AA	AA	AA
JXRI01001240.1	66109	.	G	T	1.000000e+00	0.2188	0.2500	0.1948	2	1.2800	0.2215	T	0.1250	100.00%	0/0	0/0	70/87.50%	10/12.50%	GT	GT	GT	GT	GT	GT	GT	GT	GT	GT	GG	GG	GG	GG	GG	GG	GG	GG	GG	GG	GG	GG	GG	GG	GG	GG	GG	GG	GG	GG	GG
JXRI01001240.1	66177	.	T	C	1.000000e+00	0.2188	0.2500	0.1948	2	1.2800	0.2215	C	0.1250	100.00%	0/0	10/12.50%	0/0	70/87.50%	TC	TC	TC	TC	TC	TC	TC	TC	TC	TC	TT	TT	TT	TT	TT	TT	TT	TT	TT	TT	TT	TT	TT	TT	TT	TT	TT	TT	TT	TT	TT
JXRI01001240.1	83605	.	A	T	1.000000e+00	0.2188	0.2500	0.1948	2	1.2800	0.2215	T	0.1250	100.00%	70/87.50%	0/0	0/0	10/12.50%	AA	AA	AA	AA	AA	AA	AA	AA	AA	AA	AA	AA	AA	AA	AA	AA	AA	AA	AA	AA	AT	AT	AT	AT	AT	AT	AT	AT	AT	AT	AA
JXRI01001240.1	83665	.	C	T	1.000000e+00	0.2188	0.2500	0.1948	2	1.2800	0.2215	T	0.1250	100.00%	0/0	70/87.50%	0/0	10/12.50%	CC	CC	CC	CC	CC	CC	CC	CC	CC	CC	CC	CC	CC	CC	CC	CC	CC	CC	CC	CC	CT	CT	CT	CT	CT	CT	CT	CT	CT	CT	CC
JXRI01001240.1	83734	.	T	G	1.000000e+00	0.2188	0.2500	0.1948	2	1.2800	0.2215	G	0.1250	100.00%	0/0	0/0	10/12.50%	70/87.50%	TG	TG	TG	TG	TG	TG	TG	TG	TG	TG	TT	TT	TT	TT	TT	TT	TT	TT	TT	TT	TT	TT	TT	TT	TT	TT	TT	TT	TT	TT	TT
JXRI01001240.1	83807	.	A	C	1.000000e+00	0.2188	0.2500	0.1948	2	1.2800	0.2215	C	0.1250	100.00%	70/87.50%	10/12.50%	0/0	0/0	AC	AC	AC	AC	AC	AC	AC	AC	AC	AC	AA	AA	AA	AA	AA	AA	AA	AA	AA	AA	AA	AA	AA	AA	AA	AA	AA	AA	AA	AA	AA
JXRI01001240.1	83811	.	A	G	1.000000e+00	0.2188	0.2500	0.1948	2	1.2800	0.2215	G	0.1250	100.00%	70/87.50%	0/0	10/12.50%	0/0	AG	AG	AG	AG	AG	AG	AG	AG	AG	AG	AA	AA	AA	AA	AA	AA	AA	AA	AA	AA	AA	AA	AA	AA	AA	AA	AA	AA	AA	AA	AA
JXRI01001240.1	91133	.	G	T	8.130685e-02	0.3750	0.5000	0.3047	2	1.6000	0.3797	T	0.2500	100.00%	0/0	0/0	60/75.00%	20/25.00%	GT	GT	GT	GT	GT	GT	GT	GT	GT	GT	GG	GG	GG	GG	GG	GG	GG	GG	GG	GG	GT	GT	GT	GT	GT	GT	GT	GT	GT	GT	GG
JXRI01001240.1	91160	.	A	G	8.130685e-02	0.3750	0.5000	0.3047	2	1.6000	0.3797	G	0.2500	100.00%	60/75.00%	0/0	20/25.00%	0/0	AG	AG	AG	AG	AG	AG	AG	AG	AG	AG	AA	AA	AA	AA	AA	AA	AA	AA	AA	AA	AG	AG	AG	AG	AG	AG	AG	AG	AG	AG	AA
JXRI01001243.1	78714	.	G	A	1.000000e+00	0.2188	0.2500	0.1948	2	1.2800	0.2215	A	0.1250	100.00%	10/12.50%	0/0	70/87.50%	0/0	GA	GA	GA	GA	GA	GA	GA	GA	GA	GA	GG	GG	GG	GG	GG	GG	GG	GG	GG	GG	GG	GG	GG	GG	GG	GG	GG	GG	GG	GG	GG
JXRI01001269.1	129740	.	G	A	1.000000e+00	0.2188	0.2500	0.1948	2	1.2800	0.2215	A	0.1250	100.00%	10/12.50%	0/0	70/87.50%	0/0	GA	GA	GA	GA	GA	GA	GA	GA	GA	GA	GG	GG	GG	GG	GG	GG	GG	GG	GG	GG	GG	GG	GG	GG	GG	GG	GG	GG	GG	GG	GG
JXRI01001269.1	129770	.	A	G	1.000000e+00	0.2188	0.2500	0.1948	2	1.2800	0.2215	G	0.1250	100.00%	70/87.50%	0/0	10/12.50%	0/0	AG	AG	AG	AG	AG	AG	AG	AG	AG	AG	AA	AA	AA	AA	AA	AA	AA	AA	AA	AA	AA	AA	AA	AA	AA	AA	AA	AA	AA	AA	AA
JXRI01001291.1	36829	.	G	T	1.000000e+00	0.2188	0.2500	0.1948	2	1.2800	0.2215	T	0.1250	100.00%	0/0	0/0	70/87.50%	10/12.50%	GT	GT	GT	GT	GT	GT	GT	GT	GT	GT	GG	GG	GG	GG	GG	GG	GG	GG	GG	GG	GG	GG	GG	GG	GG	GG	GG	GG	GG	GG	GG
JXRI01001291.1	36858	.	G	A	1.000000e+00	0.2188	0.2500	0.1948	2	1.2800	0.2215	A	0.1250	100.00%	10/12.50%	0/0	70/87.50%	0/0	GA	GA	GA	GA	GA	GA	GA	GA	GA	GA	GG	GG	GG	GG	GG	GG	GG	GG	GG	GG	GG	GG	GG	GG	GG	GG	GG	GG	GG	GG	GG
JXRI01001330.1	115553	.	G	A	1.181643e-04	0.4688	0.7500	0.3589	2	1.8824	0.4747	A	0.3750	100.00%	30/37.50%	0/0	50/62.50%	0/0	GA	GA	GA	GA	GA	GA	GA	GA	GA	GA	GG	GG	GG	GG	GG	GG	GG	GG	GG	GG	GA	GA	GA	GA	GA	GA	GA	GA	GA	GA	GA
JXRI01001368.1	53124	.	A	G	1.000000e+00	0.2188	0.2500	0.1948	2	1.2800	0.2215	G	0.1250	100.00%	70/87.50%	0/0	10/12.50%	0/0	AA	AA	AA	AA	AA	AA	AA	AA	AA	AA	AA	AA	AA	AA	AA	AA	AA	AA	AA	AA	AG	AG	AG	AG	AG	AG	AG	AG	AG	AG	AA
JXRI01001376.1	8134	.	A	G	1.000000e+00	0.2188	0.2500	0.1948	2	1.2800	0.2215	G	0.1250	100.00%	70/87.50%	0/0	10/12.50%	0/0	AG	AG	AG	AG	AG	AG	AG	AG	AG	AG	AA	AA	AA	AA	AA	AA	AA	AA	AA	AA	AA	AA	AA	AA	AA	AA	AA	AA	AA	AA	AA
JXRI01001382.1	6159	.	T	A	1.000000e+00	0.2188	0.2500	0.1948	2	1.2800	0.2215	A	0.1250	100.00%	10/12.50%	0/0	0/0	70/87.50%	TA	TA	TA	TA	TA	TA	TA	TA	TA	TA	TT	TT	TT	TT	TT	TT	TT	TT	TT	TT	TT	TT	TT	TT	TT	TT	TT	TT	TT	TT	TT
JXRI01001382.1	19992	.	G	A	1.000000e+00	0.2188	0.2500	0.1948	2	1.2800	0.2215	A	0.1250	100.00%	10/12.50%	0/0	70/87.50%	0/0	GA	GA	GA	GA	GA	GA	GA	GA	GA	GA	GG	GG	GG	GG	GG	GG	GG	GG	GG	GG	GG	GG	GG	GG	GG	GG	GG	GG	GG	GG	GG
JXRI01001396.1	112558	.	G	T	1.000000e+00	0.2188	0.2500	0.1948	2	1.2800	0.2215	T	0.1250	100.00%	0/0	0/0	70/87.50%	10/12.50%	GG	GG	GG	GG	GG	GG	GG	GG	GG	GG	GG	GG	GG	GG	GG	GG	GG	GG	GG	GG	GT	GT	GT	GT	GT	GT	GT	GT	GT	GT	GG
JXRI01001414.1	101923	.	G	A	1.000000e+00	0.2188	0.2500	0.1948	2	1.2800	0.2215	A	0.1250	100.00%	10/12.50%	0/0	70/87.50%	0/0	GG	GG	GG	GG	GG	GG	GG	GG	GG	GG	GG	GG	GG	GG	GG	GG	GG	GG	GG	GG	GG	GG	GG	GG	GG	GG	GG	GG	GG	GG	GA
JXRI01001414.1	101939	.	G	A	1.000000e+00	0.2188	0.2500	0.1948	2	1.2800	0.2215	A	0.1250	100.00%	10/12.50%	0/0	70/87.50%	0/0	GG	GG	GG	GG	GG	GG	GG	GG	GG	GG	GG	GG	GG	GG	GG	GG	GG	GG	GG	GG	GG	GG	GG	GG	GG	GG	GG	GG	GG	GG	GA
JXRI01001418.1	104058	.	T	A	1.000000e+00	0.2188	0.2500	0.1948	2	1.2800	0.2215	A	0.1250	100.00%	10/12.50%	0/0	0/0	70/87.50%	TA	TA	TA	TA	TA	TA	TA	TA	TA	TA	TT	TT	TT	TT	TT	TT	TT	TT	TT	TT	TT	TT	TT	TT	TT	TT	TT	TT	TT	TT	TT
JXRI01001428.1	99197	.	A	G	1.000000e+00	0.2188	0.2500	0.1948	2	1.2800	0.2215	G	0.1250	100.00%	70/87.50%	0/0	10/12.50%	0/0	AG	AG	AG	AG	AG	AG	AG	AG	AG	AG	AA	AA	AA	AA	AA	AA	AA	AA	AA	AA	AA	AA	AA	AA	AA	AA	AA	AA	AA	AA	AA
JXRI01001436.1	33930	.	T	C	1.000000e+00	0.2188	0.2500	0.1948	2	1.2800	0.2215	C	0.1250	100.00%	0/0	10/12.50%	0/0	70/87.50%	TC	TC	TC	TC	TC	TC	TC	TC	TC	TC	TT	TT	TT	TT	TT	TT	TT	TT	TT	TT	TT	TT	TT	TT	TT	TT	TT	TT	TT	TT	TT
JXRI01001458.1	57432	.	T	C	1.000000e+00	0.2188	0.2500	0.1948	2	1.2800	0.2215	C	0.1250	100.00%	0/0	10/12.50%	0/0	70/87.50%	TC	TC	TC	TC	TC	TC	TC	TC	TC	TC	TT	TT	TT	TT	TT	TT	TT	TT	TT	TT	TT	TT	TT	TT	TT	TT	TT	TT	TT	TT	TT
JXRI01001461.1	33854	.	G	T	1.000000e+00	0.2188	0.2500	0.1948	2	1.2800	0.2215	T	0.1250	100.00%	0/0	0/0	70/87.50%	10/12.50%	GT	GT	GT	GT	GT	GT	GT	GT	GT	GT	GG	GG	GG	GG	GG	GG	GG	GG	GG	GG	GG	GG	GG	GG	GG	GG	GG	GG	GG	GG	GG
JXRI01001461.1	33876	.	G	A	1.000000e+00	0.2188	0.2500	0.1948	2	1.2800	0.2215	A	0.1250	100.00%	10/12.50%	0/0	70/87.50%	0/0	GA	GA	GA	GA	GA	GA	GA	GA	GA	GA	GG	GG	GG	GG	GG	GG	GG	GG	GG	GG	GG	GG	GG	GG	GG	GG	GG	GG	GG	GG	GG
JXRI01001461.1	33908	.	G	T	1.000000e+00	0.2188	0.2500	0.1948	2	1.2800	0.2215	T	0.1250	100.00%	0/0	0/0	70/87.50%	10/12.50%	GT	GT	GT	GT	GT	GT	GT	GT	GT	GT	GG	GG	GG	GG	GG	GG	GG	GG	GG	GG	GG	GG	GG	GG	GG	GG	GG	GG	GG	GG	GG
JXRI01001461.1	33929	.	G	A	1.000000e+00	0.2188	0.2500	0.1948	2	1.2800	0.2215	A	0.1250	100.00%	10/12.50%	0/0	70/87.50%	0/0	GA	GA	GA	GA	GA	GA	GA	GA	GA	GA	GG	GG	GG	GG	GG	GG	GG	GG	GG	GG	GG	GG	GG	GG	GG	GG	GG	GG	GG	GG	GG
JXRI01001466.1	80045	.	G	T	1.000000e+00	0.2188	0.2500	0.1948	2	1.2800	0.2215	T	0.1250	100.00%	0/0	0/0	70/87.50%	10/12.50%	GT	GT	GT	GT	GT	GT	GT	GT	GT	GT	GG	GG	GG	GG	GG	GG	GG	GG	GG	GG	GG	GG	GG	GG	GG	GG	GG	GG	GG	GG	GG
JXRI01001483.1	45707	.	G	A	1.000000e+00	0.2188	0.2500	0.1948	2	1.2800	0.2215	A	0.1250	100.00%	10/12.50%	0/0	70/87.50%	0/0	GA	GA	GA	GA	GA	GA	GA	GA	GA	GA	GG	GG	GG	GG	GG	GG	GG	GG	GG	GG	GG	GG	GG	GG	GG	GG	GG	GG	GG	GG	GG
JXRI01001483.1	45724	.	T	A	1.000000e+00	0.2188	0.2500	0.1948	2	1.2800	0.2215	A	0.1250	100.00%	10/12.50%	0/0	0/0	70/87.50%	TA	TA	TA	TA	TA	TA	TA	TA	TA	TA	TT	TT	TT	TT	TT	TT	TT	TT	TT	TT	TT	TT	TT	TT	TT	TT	TT	TT	TT	TT	TT
JXRI01001483.1	45756	.	C	T	1.000000e+00	0.2188	0.2500	0.1948	2	1.2800	0.2215	T	0.1250	100.00%	0/0	70/87.50%	0/0	10/12.50%	CT	CT	CT	CT	CT	CT	CT	CT	CT	CT	CC	CC	CC	CC	CC	CC	CC	CC	CC	CC	CC	CC	CC	CC	CC	CC	CC	CC	CC	CC	CC
JXRI01001483.1	45758	.	A	G	1.000000e+00	0.2188	0.2500	0.1948	2	1.2800	0.2215	G	0.1250	100.00%	70/87.50%	0/0	10/12.50%	0/0	AG	AG	AG	AG	AG	AG	AG	AG	AG	AG	AA	AA	AA	AA	AA	AA	AA	AA	AA	AA	AA	AA	AA	AA	AA	AA	AA	AA	AA	AA	AA
JXRI01001488.1	28818	.	G	A	1.000000e+00	0.2188	0.2500	0.1948	2	1.2800	0.2215	A	0.1250	100.00%	10/12.50%	0/0	70/87.50%	0/0	GA	GA	GA	GA	GA	GA	GA	GA	GA	GA	GG	GG	GG	GG	GG	GG	GG	GG	GG	GG	GG	GG	GG	GG	GG	GG	GG	GG	GG	GG	GG
JXRI01001488.1	28928	.	T	G	1.000000e+00	0.2188	0.2500	0.1948	2	1.2800	0.2215	G	0.1250	100.00%	0/0	0/0	10/12.50%	70/87.50%	TG	TG	TG	TG	TG	TG	TG	TG	TG	TG	TT	TT	TT	TT	TT	TT	TT	TT	TT	TT	TT	TT	TT	TT	TT	TT	TT	TT	TT	TT	TT
JXRI01001488.1	28945	.	C	G	1.000000e+00	0.2188	0.2500	0.1948	2	1.2800	0.2215	G	0.1250	100.00%	0/0	70/87.50%	10/12.50%	0/0	CG	CG	CG	CG	CG	CG	CG	CG	CG	CG	CC	CC	CC	CC	CC	CC	CC	CC	CC	CC	CC	CC	CC	CC	CC	CC	CC	CC	CC	CC	CC
JXRI01001488.1	28953	.	C	T	1.000000e+00	0.2188	0.2500	0.1948	2	1.2800	0.2215	T	0.1250	100.00%	0/0	70/87.50%	0/0	10/12.50%	CT	CT	CT	CT	CT	CT	CT	CT	CT	CT	CC	CC	CC	CC	CC	CC	CC	CC	CC	CC	CC	CC	CC	CC	CC	CC	CC	CC	CC	CC	CC
JXRI01001488.1	36292	.	C	T	1.000000e+00	0.2188	0.2500	0.1948	2	1.2800	0.2215	T	0.1250	100.00%	0/0	70/87.50%	0/0	10/12.50%	CT	CT	CT	CT	CT	CT	CT	CT	CT	CT	CC	CC	CC	CC	CC	CC	CC	CC	CC	CC	CC	CC	CC	CC	CC	CC	CC	CC	CC	CC	CC
JXRI01001488.1	36293	.	T	A	1.000000e+00	0.2188	0.2500	0.1948	2	1.2800	0.2215	A	0.1250	100.00%	10/12.50%	0/0	0/0	70/87.50%	TA	TA	TA	TA	TA	TA	TA	TA	TA	TA	TT	TT	TT	TT	TT	TT	TT	TT	TT	TT	TT	TT	TT	TT	TT	TT	TT	TT	TT	TT	TT
JXRI01001498.1	12935	.	C	T	1.000000e+00	0.2188	0.2500	0.1948	2	1.2800	0.2215	T	0.1250	100.00%	0/0	70/87.50%	0/0	10/12.50%	CT	CT	CT	CT	CT	CT	CT	CT	CT	CT	CC	CC	CC	CC	CC	CC	CC	CC	CC	CC	CC	CC	CC	CC	CC	CC	CC	CC	CC	CC	CC
JXRI01001498.1	12966	.	T	C	1.000000e+00	0.2188	0.2500	0.1948	2	1.2800	0.2215	C	0.1250	100.00%	0/0	10/12.50%	0/0	70/87.50%	TC	TC	TC	TC	TC	TC	TC	TC	TC	TC	TT	TT	TT	TT	TT	TT	TT	TT	TT	TT	TT	TT	TT	TT	TT	TT	TT	TT	TT	TT	TT
JXRI01001498.1	12990	.	C	G	1.000000e+00	0.2188	0.2500	0.1948	2	1.2800	0.2215	G	0.1250	100.00%	0/0	70/87.50%	10/12.50%	0/0	CG	CG	CG	CG	CG	CG	CG	CG	CG	CG	CC	CC	CC	CC	CC	CC	CC	CC	CC	CC	CC	CC	CC	CC	CC	CC	CC	CC	CC	CC	CC
JXRI01001498.1	62638	.	G	T	1.000000e+00	0.2188	0.2500	0.1948	2	1.2800	0.2215	T	0.1250	100.00%	0/0	0/0	70/87.50%	10/12.50%	GT	GT	GT	GT	GT	GT	GT	GT	GT	GT	GG	GG	GG	GG	GG	GG	GG	GG	GG	GG	GG	GG	GG	GG	GG	GG	GG	GG	GG	GG	GG
JXRI01001507.1	53422	.	A	G	1.000000e+00	0.2188	0.2500	0.1948	2	1.2800	0.2215	G	0.1250	100.00%	70/87.50%	0/0	10/12.50%	0/0	AA	AA	AA	AA	AA	AA	AA	AA	AA	AA	AA	AA	AA	AA	AA	AA	AA	AA	AA	AA	AG	AG	AG	AG	AG	AG	AG	AG	AG	AG	AA
JXRI01001507.1	53505	.	T	C	1.000000e+00	0.2188	0.2500	0.1948	2	1.2800	0.2215	C	0.1250	100.00%	0/0	10/12.50%	0/0	70/87.50%	TT	TT	TT	TT	TT	TT	TT	TT	TT	TT	TT	TT	TT	TT	TT	TT	TT	TT	TT	TT	TC	TC	TC	TC	TC	TC	TC	TC	TC	TC	TT
JXRI01001512.1	28270	.	A	C	1.000000e+00	0.2188	0.2500	0.1948	2	1.2800	0.2215	C	0.1250	100.00%	70/87.50%	10/12.50%	0/0	0/0	AA	AA	AA	AA	AA	AA	AA	AA	AA	AA	AC	AC	AC	AC	AC	AC	AC	AC	AC	AC	AA	AA	AA	AA	AA	AA	AA	AA	AA	AA	AA
JXRI01001512.1	28330	.	T	C	1.000000e+00	0.2188	0.2500	0.1948	2	1.2800	0.2215	C	0.1250	100.00%	0/0	10/12.50%	0/0	70/87.50%	TT	TT	TT	TT	TT	TT	TT	TT	TT	TT	TC	TC	TC	TC	TC	TC	TC	TC	TC	TC	TT	TT	TT	TT	TT	TT	TT	TT	TT	TT	TT
JXRI01001512.1	28437	.	C	G	1.000000e+00	0.2188	0.2500	0.1948	2	1.2800	0.2215	G	0.1250	100.00%	0/0	70/87.50%	10/12.50%	0/0	CC	CC	CC	CC	CC	CC	CC	CC	CC	CC	CG	CG	CG	CG	CG	CG	CG	CG	CG	CG	CC	CC	CC	CC	CC	CC	CC	CC	CC	CC	CC
JXRI01001512.1	28438	.	A	G	1.000000e+00	0.2188	0.2500	0.1948	2	1.2800	0.2215	G	0.1250	100.00%	70/87.50%	0/0	10/12.50%	0/0	AA	AA	AA	AA	AA	AA	AA	AA	AA	AA	AG	AG	AG	AG	AG	AG	AG	AG	AG	AG	AA	AA	AA	AA	AA	AA	AA	AA	AA	AA	AA
JXRI01001512.1	28511	.	C	T	1.000000e+00	0.2188	0.2500	0.1948	2	1.2800	0.2215	T	0.1250	100.00%	0/0	70/87.50%	0/0	10/12.50%	CC	CC	CC	CC	CC	CC	CC	CC	CC	CC	CT	CT	CT	CT	CT	CT	CT	CT	CT	CT	CC	CC	CC	CC	CC	CC	CC	CC	CC	CC	CC
JXRI01001518.1	23830	.	T	C	1.000000e+00	0.2188	0.2500	0.1948	2	1.2800	0.2215	C	0.1250	100.00%	0/0	10/12.50%	0/0	70/87.50%	TT	TT	TT	TT	TT	TT	TT	TT	TT	TT	TT	TT	TT	TT	TT	TT	TT	TT	TT	TT	TC	TC	TC	TC	TC	TC	TC	TC	TC	TC	TT
JXRI01001518.1	29231	.	T	A	1.000000e+00	0.2188	0.2500	0.1948	2	1.2800	0.2215	A	0.1250	100.00%	10/12.50%	0/0	0/0	70/87.50%	TT	TT	TT	TT	TT	TT	TT	TT	TT	TT	TT	TT	TT	TT	TT	TT	TT	TT	TT	TT	TA	TA	TA	TA	TA	TA	TA	TA	TA	TA	TT
JXRI01001518.1	29233	.	A	G	1.000000e+00	0.2188	0.2500	0.1948	2	1.2800	0.2215	G	0.1250	100.00%	70/87.50%	0/0	10/12.50%	0/0	AA	AA	AA	AA	AA	AA	AA	AA	AA	AA	AA	AA	AA	AA	AA	AA	AA	AA	AA	AA	AG	AG	AG	AG	AG	AG	AG	AG	AG	AG	AA
JXRI01001518.1	29244	.	A	G	1.000000e+00	0.2188	0.2500	0.1948	2	1.2800	0.2215	G	0.1250	100.00%	70/87.50%	0/0	10/12.50%	0/0	AA	AA	AA	AA	AA	AA	AA	AA	AA	AA	AA	AA	AA	AA	AA	AA	AA	AA	AA	AA	AG	AG	AG	AG	AG	AG	AG	AG	AG	AG	AA
JXRI01001540.1	50176	.	C	A	1.000000e+00	0.2188	0.2500	0.1948	2	1.2800	0.2215	A	0.1250	100.00%	10/12.50%	70/87.50%	0/0	0/0	CC	CC	CC	CC	CC	CC	CC	CC	CC	CC	CC	CC	CC	CC	CC	CC	CC	CC	CC	CC	CA	CA	CA	CA	CA	CA	CA	CA	CA	CA	CC
JXRI01001541.1	3088	.	G	A	1.000000e+00	0.2188	0.2500	0.1948	2	1.2800	0.2215	A	0.1250	100.00%	10/12.50%	0/0	70/87.50%	0/0	GG	GG	GG	GG	GG	GG	GG	GG	GG	GG	GG	GG	GG	GG	GG	GG	GG	GG	GG	GG	GA	GA	GA	GA	GA	GA	GA	GA	GA	GA	GG
JXRI01001541.1	3103	.	G	A	1.000000e+00	0.2188	0.2500	0.1948	2	1.2800	0.2215	A	0.1250	100.00%	10/12.50%	0/0	70/87.50%	0/0	GG	GG	GG	GG	GG	GG	GG	GG	GG	GG	GG	GG	GG	GG	GG	GG	GG	GG	GG	GG	GA	GA	GA	GA	GA	GA	GA	GA	GA	GA	GG
JXRI01001556.1	43671	.	C	A	1.000000e+00	0.2188	0.2500	0.1948	2	1.2800	0.2215	A	0.1250	100.00%	10/12.50%	70/87.50%	0/0	0/0	CC	CC	CC	CC	CC	CC	CC	CC	CC	CC	CA	CA	CA	CA	CA	CA	CA	CA	CA	CA	CC	CC	CC	CC	CC	CC	CC	CC	CC	CC	CC
JXRI01001601.1	8004	.	G	C	1.000000e+00	0.2188	0.2500	0.1948	2	1.2800	0.2215	C	0.1250	100.00%	0/0	10/12.50%	70/87.50%	0/0	GG	GG	GG	GG	GG	GG	GG	GG	GG	GG	GC	GC	GC	GC	GC	GC	GC	GC	GC	GC	GG	GG	GG	GG	GG	GG	GG	GG	GG	GG	GG
JXRI01001619.1	82097	.	T	G	1.000000e+00	0.2188	0.2500	0.1948	2	1.2800	0.2215	G	0.1250	100.00%	0/0	0/0	10/12.50%	70/87.50%	TG	TG	TG	TG	TG	TG	TG	TG	TG	TG	TT	TT	TT	TT	TT	TT	TT	TT	TT	TT	TT	TT	TT	TT	TT	TT	TT	TT	TT	TT	TT
JXRI01001639.1	29495	.	C	T	1.000000e+00	0.2188	0.2500	0.1948	2	1.2800	0.2215	T	0.1250	100.00%	0/0	70/87.50%	0/0	10/12.50%	CT	CT	CT	CT	CT	CT	CT	CT	CT	CT	CC	CC	CC	CC	CC	CC	CC	CC	CC	CC	CC	CC	CC	CC	CC	CC	CC	CC	CC	CC	CC
JXRI01001644.1	85337	.	C	T	1.000000e+00	0.2188	0.2500	0.1948	2	1.2800	0.2215	T	0.1250	100.00%	0/0	70/87.50%	0/0	10/12.50%	CC	CC	CC	CC	CC	CC	CC	CC	CC	CC	CC	CC	CC	CC	CC	CC	CC	CC	CC	CC	CT	CT	CT	CT	CT	CT	CT	CT	CT	CT	CC
JXRI01001649.1	29313	.	A	G	1.000000e+00	0.2188	0.2500	0.1948	2	1.2800	0.2215	G	0.1250	100.00%	70/87.50%	0/0	10/12.50%	0/0	AG	AG	AG	AG	AG	AG	AG	AG	AG	AG	AA	AA	AA	AA	AA	AA	AA	AA	AA	AA	AA	AA	AA	AA	AA	AA	AA	AA	AA	AA	AA
JXRI01001657.1	46278	.	C	G	1.000000e+00	0.2188	0.2500	0.1948	2	1.2800	0.2215	G	0.1250	100.00%	0/0	70/87.50%	10/12.50%	0/0	CG	CG	CG	CG	CG	CG	CG	CG	CG	CG	CC	CC	CC	CC	CC	CC	CC	CC	CC	CC	CC	CC	CC	CC	CC	CC	CC	CC	CC	CC	CC
JXRI01001686.1	19961	.	G	T	1.000000e+00	0.2188	0.2500	0.1948	2	1.2800	0.2215	T	0.1250	100.00%	0/0	0/0	70/87.50%	10/12.50%	GT	GT	GT	GT	GT	GT	GT	GT	GT	GT	GG	GG	GG	GG	GG	GG	GG	GG	GG	GG	GG	GG	GG	GG	GG	GG	GG	GG	GG	GG	GG
JXRI01001686.1	48894	.	T	C	1.000000e+00	0.2188	0.2500	0.1948	2	1.2800	0.2215	C	0.1250	100.00%	0/0	10/12.50%	0/0	70/87.50%	TC	TC	TC	TC	TC	TC	TC	TC	TC	TC	TT	TT	TT	TT	TT	TT	TT	TT	TT	TT	TT	TT	TT	TT	TT	TT	TT	TT	TT	TT	TT
JXRI01001686.1	51778	.	T	C	1.000000e+00	0.2188	0.2500	0.1948	2	1.2800	0.2215	C	0.1250	100.00%	0/0	10/12.50%	0/0	70/87.50%	TC	TC	TC	TC	TC	TC	TC	TC	TC	TC	TT	TT	TT	TT	TT	TT	TT	TT	TT	TT	TT	TT	TT	TT	TT	TT	TT	TT	TT	TT	TT
JXRI01001689.1	48464	.	A	G	1.000000e+00	0.2188	0.2500	0.1948	2	1.2800	0.2215	G	0.1250	100.00%	70/87.50%	0/0	10/12.50%	0/0	AA	AA	AA	AA	AA	AA	AA	AA	AA	AA	AA	AA	AA	AA	AA	AA	AA	AA	AA	AA	AG	AG	AG	AG	AG	AG	AG	AG	AG	AG	AA
JXRI01001689.1	48606	.	T	G	1.000000e+00	0.2188	0.2500	0.1948	2	1.2800	0.2215	G	0.1250	100.00%	0/0	0/0	10/12.50%	70/87.50%	TT	TT	TT	TT	TT	TT	TT	TT	TT	TT	TT	TT	TT	TT	TT	TT	TT	TT	TT	TT	TG	TG	TG	TG	TG	TG	TG	TG	TG	TG	TT
JXRI01001689.1	62885	.	C	G	1.000000e+00	0.2188	0.2500	0.1948	2	1.2800	0.2215	G	0.1250	100.00%	0/0	70/87.50%	10/12.50%	0/0	CC	CC	CC	CC	CC	CC	CC	CC	CC	CC	CC	CC	CC	CC	CC	CC	CC	CC	CC	CC	CG	CG	CG	CG	CG	CG	CG	CG	CG	CG	CC
JXRI01001689.1	79431	.	T	G	1.000000e+00	0.2188	0.2500	0.1948	2	1.2800	0.2215	G	0.1250	100.00%	0/0	0/0	10/12.50%	70/87.50%	TG	TG	TG	TG	TG	TG	TG	TG	TG	TG	TT	TT	TT	TT	TT	TT	TT	TT	TT	TT	TT	TT	TT	TT	TT	TT	TT	TT	TT	TT	TT
JXRI01001689.1	79433	.	G	A	1.000000e+00	0.2188	0.2500	0.1948	2	1.2800	0.2215	A	0.1250	100.00%	10/12.50%	0/0	70/87.50%	0/0	GA	GA	GA	GA	GA	GA	GA	GA	GA	GA	GG	GG	GG	GG	GG	GG	GG	GG	GG	GG	GG	GG	GG	GG	GG	GG	GG	GG	GG	GG	GG
JXRI01001689.1	79666	.	C	G	1.000000e+00	0.2188	0.2500	0.1948	2	1.2800	0.2215	G	0.1250	100.00%	0/0	70/87.50%	10/12.50%	0/0	CG	CG	CG	CG	CG	CG	CG	CG	CG	CG	CC	CC	CC	CC	CC	CC	CC	CC	CC	CC	CC	CC	CC	CC	CC	CC	CC	CC	CC	CC	CC
JXRI01001689.1	79704	.	G	A	1.000000e+00	0.2188	0.2500	0.1948	2	1.2800	0.2215	A	0.1250	100.00%	10/12.50%	0/0	70/87.50%	0/0	GG	GG	GG	GG	GG	GG	GG	GG	GG	GG	GG	GG	GG	GG	GG	GG	GG	GG	GG	GG	GA	GA	GA	GA	GA	GA	GA	GA	GA	GA	GG
JXRI01001695.1	42851	.	C	T	1.000000e+00	0.2188	0.2500	0.1948	2	1.2800	0.2215	T	0.1250	100.00%	0/0	70/87.50%	0/0	10/12.50%	CT	CT	CT	CT	CT	CT	CT	CT	CT	CT	CC	CC	CC	CC	CC	CC	CC	CC	CC	CC	CC	CC	CC	CC	CC	CC	CC	CC	CC	CC	CC
JXRI01001695.1	42855	.	G	C	1.000000e+00	0.2188	0.2500	0.1948	2	1.2800	0.2215	C	0.1250	100.00%	0/0	10/12.50%	70/87.50%	0/0	GC	GC	GC	GC	GC	GC	GC	GC	GC	GC	GG	GG	GG	GG	GG	GG	GG	GG	GG	GG	GG	GG	GG	GG	GG	GG	GG	GG	GG	GG	GG
JXRI01001695.1	47135	.	A	C	1.000000e+00	0.2188	0.2500	0.1948	2	1.2800	0.2215	C	0.1250	100.00%	70/87.50%	10/12.50%	0/0	0/0	AC	AC	AC	AC	AC	AC	AC	AC	AC	AC	AA	AA	AA	AA	AA	AA	AA	AA	AA	AA	AA	AA	AA	AA	AA	AA	AA	AA	AA	AA	AA
JXRI01001695.1	47162	.	C	T	1.000000e+00	0.2188	0.2500	0.1948	2	1.2800	0.2215	T	0.1250	100.00%	0/0	70/87.50%	0/0	10/12.50%	CT	CT	CT	CT	CT	CT	CT	CT	CT	CT	CC	CC	CC	CC	CC	CC	CC	CC	CC	CC	CC	CC	CC	CC	CC	CC	CC	CC	CC	CC	CC
JXRI01001701.1	80515	.	C	T	1.000000e+00	0.2188	0.2500	0.1948	2	1.2800	0.2215	T	0.1250	100.00%	0/0	70/87.50%	0/0	10/12.50%	CC	CC	CC	CC	CC	CC	CC	CC	CC	CC	CC	CC	CC	CC	CC	CC	CC	CC	CC	CC	CT	CT	CT	CT	CT	CT	CT	CT	CT	CT	CC
JXRI01001707.1	24971	.	G	T	1.000000e+00	0.2188	0.2500	0.1948	2	1.2800	0.2215	T	0.1250	100.00%	0/0	0/0	70/87.50%	10/12.50%	GT	GT	GT	GT	GT	GT	GT	GT	GT	GT	GG	GG	GG	GG	GG	GG	GG	GG	GG	GG	GG	GG	GG	GG	GG	GG	GG	GG	GG	GG	GG
JXRI01001719.1	36589	.	G	T	1.000000e+00	0.2188	0.2500	0.1948	2	1.2800	0.2215	T	0.1250	100.00%	0/0	0/0	70/87.50%	10/12.50%	GG	GG	GG	GG	GG	GG	GG	GG	GG	GG	GG	GG	GG	GG	GG	GG	GG	GG	GG	GG	GT	GT	GT	GT	GT	GT	GT	GT	GT	GT	GG
JXRI01001744.1	27690	.	T	A	1.000000e+00	0.2188	0.2500	0.1948	2	1.2800	0.2215	A	0.1250	100.00%	10/12.50%	0/0	0/0	70/87.50%	TT	TT	TT	TT	TT	TT	TT	TT	TT	TT	TT	TT	TT	TT	TT	TT	TT	TT	TT	TT	TA	TA	TA	TA	TA	TA	TA	TA	TA	TA	TT
JXRI01001768.1	53192	.	G	A	1.000000e+00	0.2188	0.2500	0.1948	2	1.2800	0.2215	A	0.1250	100.00%	10/12.50%	0/0	70/87.50%	0/0	GA	GA	GA	GA	GA	GA	GA	GA	GA	GA	GG	GG	GG	GG	GG	GG	GG	GG	GG	GG	GG	GG	GG	GG	GG	GG	GG	GG	GG	GG	GG
JXRI01001768.1	53193	.	T	G	1.000000e+00	0.2188	0.2500	0.1948	2	1.2800	0.2215	G	0.1250	100.00%	0/0	0/0	10/12.50%	70/87.50%	TG	TG	TG	TG	TG	TG	TG	TG	TG	TG	TT	TT	TT	TT	TT	TT	TT	TT	TT	TT	TT	TT	TT	TT	TT	TT	TT	TT	TT	TT	TT
JXRI01001778.1	25991	.	A	T	1.000000e+00	0.2188	0.2500	0.1948	2	1.2800	0.2215	T	0.1250	100.00%	70/87.50%	0/0	0/0	10/12.50%	AT	AT	AT	AT	AT	AT	AT	AT	AT	AT	AA	AA	AA	AA	AA	AA	AA	AA	AA	AA	AA	AA	AA	AA	AA	AA	AA	AA	AA	AA	AA
JXRI01001778.1	46915	.	C	T	1.000000e+00	0.2188	0.2500	0.1948	2	1.2800	0.2215	T	0.1250	100.00%	0/0	70/87.50%	0/0	10/12.50%	CT	CT	CT	CT	CT	CT	CT	CT	CT	CT	CC	CC	CC	CC	CC	CC	CC	CC	CC	CC	CC	CC	CC	CC	CC	CC	CC	CC	CC	CC	CC
JXRI01001778.1	46938	.	G	A	1.000000e+00	0.2188	0.2500	0.1948	2	1.2800	0.2215	A	0.1250	100.00%	10/12.50%	0/0	70/87.50%	0/0	GA	GA	GA	GA	GA	GA	GA	GA	GA	GA	GG	GG	GG	GG	GG	GG	GG	GG	GG	GG	GG	GG	GG	GG	GG	GG	GG	GG	GG	GG	GG
JXRI01001778.1	47559	.	A	G	1.000000e+00	0.2188	0.2500	0.1948	2	1.2800	0.2215	G	0.1250	100.00%	70/87.50%	0/0	10/12.50%	0/0	AG	AG	AG	AG	AG	AG	AG	AG	AG	AG	AA	AA	AA	AA	AA	AA	AA	AA	AA	AA	AA	AA	AA	AA	AA	AA	AA	AA	AA	AA	AA
JXRI01001778.1	78612	.	A	C	8.130685e-02	0.3750	0.5000	0.3047	2	1.6000	0.3797	C	0.2500	100.00%	60/75.00%	20/25.00%	0/0	0/0	AC	AC	AC	AC	AC	AC	AC	AC	AC	AC	AA	AA	AA	AA	AA	AA	AA	AA	AA	AA	AC	AC	AC	AC	AC	AC	AC	AC	AC	AC	AA
JXRI01001778.1	78900	.	G	C	1.000000e+00	0.2188	0.2500	0.1948	2	1.2800	0.2215	C	0.1250	100.00%	0/0	10/12.50%	70/87.50%	0/0	GC	GC	GC	GC	GC	GC	GC	GC	GC	GC	GG	GG	GG	GG	GG	GG	GG	GG	GG	GG	GG	GG	GG	GG	GG	GG	GG	GG	GG	GG	GG
JXRI01001795.1	29667	.	C	A	1.000000e+00	0.2188	0.2500	0.1948	2	1.2800	0.2215	A	0.1250	100.00%	10/12.50%	70/87.50%	0/0	0/0	CA	CA	CA	CA	CA	CA	CA	CA	CA	CA	CC	CC	CC	CC	CC	CC	CC	CC	CC	CC	CC	CC	CC	CC	CC	CC	CC	CC	CC	CC	CC
JXRI01001814.1	30045	.	A	G	1.000000e+00	0.2188	0.2500	0.1948	2	1.2800	0.2215	G	0.1250	100.00%	70/87.50%	0/0	10/12.50%	0/0	AG	AG	AG	AG	AG	AG	AG	AG	AG	AG	AA	AA	AA	AA	AA	AA	AA	AA	AA	AA	AA	AA	AA	AA	AA	AA	AA	AA	AA	AA	AA
JXRI01001816.1	71584	.	A	T	1.000000e+00	0.2188	0.2500	0.1948	2	1.2800	0.2215	T	0.1250	100.00%	70/87.50%	0/0	0/0	10/12.50%	AT	AT	AT	AT	AT	AT	AT	AT	AT	AT	AA	AA	AA	AA	AA	AA	AA	AA	AA	AA	AA	AA	AA	AA	AA	AA	AA	AA	AA	AA	AA
JXRI01001835.1	72366	.	C	A	1.000000e+00	0.2188	0.2500	0.1948	2	1.2800	0.2215	A	0.1250	100.00%	10/12.50%	70/87.50%	0/0	0/0	CA	CA	CA	CA	CA	CA	CA	CA	CA	CA	CC	CC	CC	CC	CC	CC	CC	CC	CC	CC	CC	CC	CC	CC	CC	CC	CC	CC	CC	CC	CC
JXRI01001835.1	72422	.	A	G	1.000000e+00	0.2188	0.2500	0.1948	2	1.2800	0.2215	G	0.1250	100.00%	70/87.50%	0/0	10/12.50%	0/0	AG	AG	AG	AG	AG	AG	AG	AG	AG	AG	AA	AA	AA	AA	AA	AA	AA	AA	AA	AA	AA	AA	AA	AA	AA	AA	AA	AA	AA	AA	AA
JXRI01001835.1	72693	.	A	C	1.000000e+00	0.2188	0.2500	0.1948	2	1.2800	0.2215	C	0.1250	100.00%	70/87.50%	10/12.50%	0/0	0/0	AC	AC	AC	AC	AC	AC	AC	AC	AC	AC	AA	AA	AA	AA	AA	AA	AA	AA	AA	AA	AA	AA	AA	AA	AA	AA	AA	AA	AA	AA	AA
JXRI01001844.1	43406	.	C	G	1.000000e+00	0.2188	0.2500	0.1948	2	1.2800	0.2215	G	0.1250	100.00%	0/0	70/87.50%	10/12.50%	0/0	CG	CG	CG	CG	CG	CG	CG	CG	CG	CG	CC	CC	CC	CC	CC	CC	CC	CC	CC	CC	CC	CC	CC	CC	CC	CC	CC	CC	CC	CC	CC
JXRI01001844.1	43410	.	C	T	1.000000e+00	0.2188	0.2500	0.1948	2	1.2800	0.2215	T	0.1250	100.00%	0/0	70/87.50%	0/0	10/12.50%	CT	CT	CT	CT	CT	CT	CT	CT	CT	CT	CC	CC	CC	CC	CC	CC	CC	CC	CC	CC	CC	CC	CC	CC	CC	CC	CC	CC	CC	CC	CC
JXRI01001844.1	43441	.	T	A	1.000000e+00	0.2188	0.2500	0.1948	2	1.2800	0.2215	A	0.1250	100.00%	10/12.50%	0/0	0/0	70/87.50%	TA	TA	TA	TA	TA	TA	TA	TA	TA	TA	TT	TT	TT	TT	TT	TT	TT	TT	TT	TT	TT	TT	TT	TT	TT	TT	TT	TT	TT	TT	TT
JXRI01001844.1	43457	.	A	G	1.000000e+00	0.2188	0.2500	0.1948	2	1.2800	0.2215	G	0.1250	100.00%	70/87.50%	0/0	10/12.50%	0/0	AG	AG	AG	AG	AG	AG	AG	AG	AG	AG	AA	AA	AA	AA	AA	AA	AA	AA	AA	AA	AA	AA	AA	AA	AA	AA	AA	AA	AA	AA	AA
JXRI01001860.1	17690	.	G	A	1.000000e+00	0.2188	0.2500	0.1948	2	1.2800	0.2215	A	0.1250	100.00%	10/12.50%	0/0	70/87.50%	0/0	GA	GA	GA	GA	GA	GA	GA	GA	GA	GA	GG	GG	GG	GG	GG	GG	GG	GG	GG	GG	GG	GG	GG	GG	GG	GG	GG	GG	GG	GG	GG
JXRI01001886.1	18610	.	G	A	1.000000e+00	0.2188	0.2500	0.1948	2	1.2800	0.2215	A	0.1250	100.00%	10/12.50%	0/0	70/87.50%	0/0	GA	GA	GA	GA	GA	GA	GA	GA	GA	GA	GG	GG	GG	GG	GG	GG	GG	GG	GG	GG	GG	GG	GG	GG	GG	GG	GG	GG	GG	GG	GG
JXRI01001886.1	38910	.	G	C	1.000000e+00	0.2188	0.2500	0.1948	2	1.2800	0.2215	C	0.1250	100.00%	0/0	10/12.50%	70/87.50%	0/0	GC	GC	GC	GC	GC	GC	GC	GC	GC	GC	GG	GG	GG	GG	GG	GG	GG	GG	GG	GG	GG	GG	GG	GG	GG	GG	GG	GG	GG	GG	GG
JXRI01001898.1	42372	.	C	T	1.000000e+00	0.2188	0.2500	0.1948	2	1.2800	0.2215	T	0.1250	100.00%	0/0	70/87.50%	0/0	10/12.50%	CC	CC	CC	CC	CC	CC	CC	CC	CC	CC	CC	CC	CC	CC	CC	CC	CC	CC	CC	CC	CT	CT	CT	CT	CT	CT	CT	CT	CT	CT	CC
JXRI01001921.1	9035	.	T	A	1.000000e+00	0.2188	0.2500	0.1948	2	1.2800	0.2215	A	0.1250	100.00%	10/12.50%	0/0	0/0	70/87.50%	TA	TA	TA	TA	TA	TA	TA	TA	TA	TA	TT	TT	TT	TT	TT	TT	TT	TT	TT	TT	TT	TT	TT	TT	TT	TT	TT	TT	TT	TT	TT
JXRI01001921.1	19708	.	C	A	1.000000e+00	0.2188	0.2500	0.1948	2	1.2800	0.2215	A	0.1250	100.00%	10/12.50%	70/87.50%	0/0	0/0	CA	CA	CA	CA	CA	CA	CA	CA	CA	CA	CC	CC	CC	CC	CC	CC	CC	CC	CC	CC	CC	CC	CC	CC	CC	CC	CC	CC	CC	CC	CC
JXRI01001921.1	20189	.	G	C	1.000000e+00	0.2188	0.2500	0.1948	2	1.2800	0.2215	C	0.1250	100.00%	0/0	10/12.50%	70/87.50%	0/0	GC	GC	GC	GC	GC	GC	GC	GC	GC	GC	GG	GG	GG	GG	GG	GG	GG	GG	GG	GG	GG	GG	GG	GG	GG	GG	GG	GG	GG	GG	GG
JXRI01001921.1	39513	.	G	A	1.000000e+00	0.2188	0.2500	0.1948	2	1.2800	0.2215	A	0.1250	100.00%	10/12.50%	0/0	70/87.50%	0/0	GA	GA	GA	GA	GA	GA	GA	GA	GA	GA	GG	GG	GG	GG	GG	GG	GG	GG	GG	GG	GG	GG	GG	GG	GG	GG	GG	GG	GG	GG	GG
JXRI01001927.1	19779	.	C	T	1.000000e+00	0.2188	0.2500	0.1948	2	1.2800	0.2215	T	0.1250	100.00%	0/0	70/87.50%	0/0	10/12.50%	CT	CT	CT	CT	CT	CT	CT	CT	CT	CT	CC	CC	CC	CC	CC	CC	CC	CC	CC	CC	CC	CC	CC	CC	CC	CC	CC	CC	CC	CC	CC
JXRI01001945.1	63803	.	G	A	1.000000e+00	0.2188	0.2500	0.1948	2	1.2800	0.2215	A	0.1250	100.00%	10/12.50%	0/0	70/87.50%	0/0	GA	GA	GA	GA	GA	GA	GA	GA	GA	GA	GG	GG	GG	GG	GG	GG	GG	GG	GG	GG	GG	GG	GG	GG	GG	GG	GG	GG	GG	GG	GG
JXRI01001956.1	7479	.	T	A	1.000000e+00	0.2188	0.2500	0.1948	2	1.2800	0.2215	A	0.1250	100.00%	10/12.50%	0/0	0/0	70/87.50%	TA	TA	TA	TA	TA	TA	TA	TA	TA	TA	TT	TT	TT	TT	TT	TT	TT	TT	TT	TT	TT	TT	TT	TT	TT	TT	TT	TT	TT	TT	TT
JXRI01001956.1	7850	.	T	A	1.000000e+00	0.2188	0.2500	0.1948	2	1.2800	0.2215	A	0.1250	100.00%	10/12.50%	0/0	0/0	70/87.50%	TA	TA	TA	TA	TA	TA	TA	TA	TA	TA	TT	TT	TT	TT	TT	TT	TT	TT	TT	TT	TT	TT	TT	TT	TT	TT	TT	TT	TT	TT	TT
JXRI01001956.1	52940	.	G	C	1.000000e+00	0.2188	0.2500	0.1948	2	1.2800	0.2215	C	0.1250	100.00%	0/0	10/12.50%	70/87.50%	0/0	GC	GC	GC	GC	GC	GC	GC	GC	GC	GC	GG	GG	GG	GG	GG	GG	GG	GG	GG	GG	GG	GG	GG	GG	GG	GG	GG	GG	GG	GG	GG
JXRI01002044.1	15803	.	A	G	1.000000e+00	0.2188	0.2500	0.1948	2	1.2800	0.2215	G	0.1250	100.00%	70/87.50%	0/0	10/12.50%	0/0	AG	AG	AG	AG	AG	AG	AG	AG	AG	AG	AA	AA	AA	AA	AA	AA	AA	AA	AA	AA	AA	AA	AA	AA	AA	AA	AA	AA	AA	AA	AA
JXRI01002044.1	15813	.	T	C	1.000000e+00	0.2188	0.2500	0.1948	2	1.2800	0.2215	C	0.1250	100.00%	0/0	10/12.50%	0/0	70/87.50%	TC	TC	TC	TC	TC	TC	TC	TC	TC	TC	TT	TT	TT	TT	TT	TT	TT	TT	TT	TT	TT	TT	TT	TT	TT	TT	TT	TT	TT	TT	TT
JXRI01002044.1	15848	.	C	G	1.000000e+00	0.2188	0.2500	0.1948	2	1.2800	0.2215	G	0.1250	100.00%	0/0	70/87.50%	10/12.50%	0/0	CG	CG	CG	CG	CG	CG	CG	CG	CG	CG	CC	CC	CC	CC	CC	CC	CC	CC	CC	CC	CC	CC	CC	CC	CC	CC	CC	CC	CC	CC	CC
JXRI01002044.1	15860	.	G	T	1.000000e+00	0.2188	0.2500	0.1948	2	1.2800	0.2215	T	0.1250	100.00%	0/0	0/0	70/87.50%	10/12.50%	GT	GT	GT	GT	GT	GT	GT	GT	GT	GT	GG	GG	GG	GG	GG	GG	GG	GG	GG	GG	GG	GG	GG	GG	GG	GG	GG	GG	GG	GG	GG
JXRI01002044.1	15861	.	G	C	1.000000e+00	0.2188	0.2500	0.1948	2	1.2800	0.2215	C	0.1250	100.00%	0/0	10/12.50%	70/87.50%	0/0	GC	GC	GC	GC	GC	GC	GC	GC	GC	GC	GG	GG	GG	GG	GG	GG	GG	GG	GG	GG	GG	GG	GG	GG	GG	GG	GG	GG	GG	GG	GG
JXRI01002044.1	15906	.	G	T	1.000000e+00	0.2188	0.2500	0.1948	2	1.2800	0.2215	T	0.1250	100.00%	0/0	0/0	70/87.50%	10/12.50%	GT	GT	GT	GT	GT	GT	GT	GT	GT	GT	GG	GG	GG	GG	GG	GG	GG	GG	GG	GG	GG	GG	GG	GG	GG	GG	GG	GG	GG	GG	GG
JXRI01002055.1	17776	.	T	C	1.000000e+00	0.2188	0.2500	0.1948	2	1.2800	0.2215	C	0.1250	100.00%	0/0	10/12.50%	0/0	70/87.50%	TC	TC	TC	TC	TC	TC	TC	TC	TC	TC	TT	TT	TT	TT	TT	TT	TT	TT	TT	TT	TT	TT	TT	TT	TT	TT	TT	TT	TT	TT	TT
JXRI01002055.1	17778	.	A	G	1.000000e+00	0.2188	0.2500	0.1948	2	1.2800	0.2215	G	0.1250	100.00%	70/87.50%	0/0	10/12.50%	0/0	AG	AG	AG	AG	AG	AG	AG	AG	AG	AG	AA	AA	AA	AA	AA	AA	AA	AA	AA	AA	AA	AA	AA	AA	AA	AA	AA	AA	AA	AA	AA
JXRI01002055.1	18255	.	T	C	1.000000e+00	0.2188	0.2500	0.1948	2	1.2800	0.2215	C	0.1250	100.00%	0/0	10/12.50%	0/0	70/87.50%	TC	TC	TC	TC	TC	TC	TC	TC	TC	TC	TT	TT	TT	TT	TT	TT	TT	TT	TT	TT	TT	TT	TT	TT	TT	TT	TT	TT	TT	TT	TT
JXRI01002071.1	26410	.	A	G	1.000000e+00	0.2188	0.2500	0.1948	2	1.2800	0.2215	G	0.1250	100.00%	70/87.50%	0/0	10/12.50%	0/0	AA	AA	AA	AA	AA	AA	AA	AA	AA	AA	AA	AA	AA	AA	AA	AA	AA	AA	AA	AA	AG	AG	AG	AG	AG	AG	AG	AG	AG	AG	AA
JXRI01002071.1	26501	.	T	C	1.000000e+00	0.2188	0.2500	0.1948	2	1.2800	0.2215	C	0.1250	100.00%	0/0	10/12.50%	0/0	70/87.50%	TT	TT	TT	TT	TT	TT	TT	TT	TT	TT	TT	TT	TT	TT	TT	TT	TT	TT	TT	TT	TC	TC	TC	TC	TC	TC	TC	TC	TC	TC	TT
JXRI01002071.1	26569	.	A	T	1.000000e+00	0.2188	0.2500	0.1948	2	1.2800	0.2215	T	0.1250	100.00%	70/87.50%	0/0	0/0	10/12.50%	AA	AA	AA	AA	AA	AA	AA	AA	AA	AA	AA	AA	AA	AA	AA	AA	AA	AA	AA	AA	AT	AT	AT	AT	AT	AT	AT	AT	AT	AT	AA
JXRI01002071.1	26570	.	C	A	1.000000e+00	0.2188	0.2500	0.1948	2	1.2800	0.2215	A	0.1250	100.00%	10/12.50%	70/87.50%	0/0	0/0	CC	CC	CC	CC	CC	CC	CC	CC	CC	CC	CC	CC	CC	CC	CC	CC	CC	CC	CC	CC	CA	CA	CA	CA	CA	CA	CA	CA	CA	CA	CC
JXRI01002071.1	44330	.	T	A	1.000000e+00	0.2188	0.2500	0.1948	2	1.2800	0.2215	A	0.1250	100.00%	10/12.50%	0/0	0/0	70/87.50%	TT	TT	TT	TT	TT	TT	TT	TT	TT	TT	TT	TT	TT	TT	TT	TT	TT	TT	TT	TT	TA	TA	TA	TA	TA	TA	TA	TA	TA	TA	TT
JXRI01002071.1	44331	.	G	C	1.000000e+00	0.2188	0.2500	0.1948	2	1.2800	0.2215	C	0.1250	100.00%	0/0	10/12.50%	70/87.50%	0/0	GG	GG	GG	GG	GG	GG	GG	GG	GG	GG	GG	GG	GG	GG	GG	GG	GG	GG	GG	GG	GC	GC	GC	GC	GC	GC	GC	GC	GC	GC	GG
JXRI01002126.1	34955	.	T	C	1.000000e+00	0.2188	0.2500	0.1948	2	1.2800	0.2215	C	0.1250	100.00%	0/0	10/12.50%	0/0	70/87.50%	TT	TT	TT	TT	TT	TT	TT	TT	TT	TT	TT	TT	TT	TT	TT	TT	TT	TT	TT	TT	TC	TC	TC	TC	TC	TC	TC	TC	TC	TC	TT
JXRI01002140.1	20186	.	C	T	1.000000e+00	0.2188	0.2500	0.1948	2	1.2800	0.2215	T	0.1250	100.00%	0/0	70/87.50%	0/0	10/12.50%	CT	CT	CT	CT	CT	CT	CT	CT	CT	CT	CC	CC	CC	CC	CC	CC	CC	CC	CC	CC	CC	CC	CC	CC	CC	CC	CC	CC	CC	CC	CC
JXRI01002140.1	20202	.	G	A	1.000000e+00	0.2188	0.2500	0.1948	2	1.2800	0.2215	A	0.1250	100.00%	10/12.50%	0/0	70/87.50%	0/0	GA	GA	GA	GA	GA	GA	GA	GA	GA	GA	GG	GG	GG	GG	GG	GG	GG	GG	GG	GG	GG	GG	GG	GG	GG	GG	GG	GG	GG	GG	GG
JXRI01002144.1	52124	.	G	A	1.000000e+00	0.2188	0.2500	0.1948	2	1.2800	0.2215	A	0.1250	100.00%	10/12.50%	0/0	70/87.50%	0/0	GA	GA	GA	GA	GA	GA	GA	GA	GA	GA	GG	GG	GG	GG	GG	GG	GG	GG	GG	GG	GG	GG	GG	GG	GG	GG	GG	GG	GG	GG	GG
JXRI01002160.1	18127	.	G	T	1.000000e+00	0.2188	0.2500	0.1948	2	1.2800	0.2215	T	0.1250	100.00%	0/0	0/0	70/87.50%	10/12.50%	GT	GT	GT	GT	GT	GT	GT	GT	GT	GT	GG	GG	GG	GG	GG	GG	GG	GG	GG	GG	GG	GG	GG	GG	GG	GG	GG	GG	GG	GG	GG
JXRI01002161.1	3134	.	C	G	1.000000e+00	0.2188	0.2500	0.1948	2	1.2800	0.2215	G	0.1250	100.00%	0/0	70/87.50%	10/12.50%	0/0	CG	CG	CG	CG	CG	CG	CG	CG	CG	CG	CC	CC	CC	CC	CC	CC	CC	CC	CC	CC	CC	CC	CC	CC	CC	CC	CC	CC	CC	CC	CC
JXRI01002161.1	31866	.	A	C	1.000000e+00	0.2188	0.2500	0.1948	2	1.2800	0.2215	C	0.1250	100.00%	70/87.50%	10/12.50%	0/0	0/0	AC	AC	AC	AC	AC	AC	AC	AC	AC	AC	AA	AA	AA	AA	AA	AA	AA	AA	AA	AA	AA	AA	AA	AA	AA	AA	AA	AA	AA	AA	AA
JXRI01002161.1	35845	.	T	C	1.000000e+00	0.2188	0.2500	0.1948	2	1.2800	0.2215	C	0.1250	100.00%	0/0	10/12.50%	0/0	70/87.50%	TC	TC	TC	TC	TC	TC	TC	TC	TC	TC	TT	TT	TT	TT	TT	TT	TT	TT	TT	TT	TT	TT	TT	TT	TT	TT	TT	TT	TT	TT	TT
JXRI01002161.1	35847	.	A	C	1.000000e+00	0.2188	0.2500	0.1948	2	1.2800	0.2215	C	0.1250	100.00%	70/87.50%	10/12.50%	0/0	0/0	AC	AC	AC	AC	AC	AC	AC	AC	AC	AC	AA	AA	AA	AA	AA	AA	AA	AA	AA	AA	AA	AA	AA	AA	AA	AA	AA	AA	AA	AA	AA
JXRI01002161.1	35897	.	A	T	1.000000e+00	0.2188	0.2500	0.1948	2	1.2800	0.2215	T	0.1250	100.00%	70/87.50%	0/0	0/0	10/12.50%	AT	AT	AT	AT	AT	AT	AT	AT	AT	AT	AA	AA	AA	AA	AA	AA	AA	AA	AA	AA	AA	AA	AA	AA	AA	AA	AA	AA	AA	AA	AA
JXRI01002170.1	1694	.	T	G	1.000000e+00	0.2188	0.2500	0.1948	2	1.2800	0.2215	G	0.1250	100.00%	0/0	0/0	10/12.50%	70/87.50%	TT	TT	TT	TT	TT	TT	TT	TT	TT	TT	TT	TT	TT	TT	TT	TT	TT	TT	TT	TT	TG	TG	TG	TG	TG	TG	TG	TG	TG	TG	TT
JXRI01002209.1	2177	.	C	T	1.000000e+00	0.2188	0.2500	0.1948	2	1.2800	0.2215	T	0.1250	100.00%	0/0	70/87.50%	0/0	10/12.50%	CT	CT	CT	CT	CT	CT	CT	CT	CT	CT	CC	CC	CC	CC	CC	CC	CC	CC	CC	CC	CC	CC	CC	CC	CC	CC	CC	CC	CC	CC	CC
JXRI01002355.1	26053	.	A	T	1.000000e+00	0.2188	0.2500	0.1948	2	1.2800	0.2215	T	0.1250	100.00%	70/87.50%	0/0	0/0	10/12.50%	AA	AA	AA	AA	AA	AA	AA	AA	AA	AA	AA	AA	AA	AA	AA	AA	AA	AA	AA	AA	AT	AT	AT	AT	AT	AT	AT	AT	AT	AT	AA
JXRI01002355.1	31208	.	T	A	1.000000e+00	0.2188	0.2500	0.1948	2	1.2800	0.2215	A	0.1250	100.00%	10/12.50%	0/0	0/0	70/87.50%	TT	TT	TT	TT	TT	TT	TT	TT	TT	TT	TT	TT	TT	TT	TT	TT	TT	TT	TT	TT	TA	TA	TA	TA	TA	TA	TA	TA	TA	TA	TT
JXRI01002377.1	32978	.	A	G	1.000000e+00	0.2188	0.2500	0.1948	2	1.2800	0.2215	G	0.1250	100.00%	70/87.50%	0/0	10/12.50%	0/0	AG	AG	AG	AG	AG	AG	AG	AG	AG	AG	AA	AA	AA	AA	AA	AA	AA	AA	AA	AA	AA	AA	AA	AA	AA	AA	AA	AA	AA	AA	AA
JXRI01002377.1	32984	.	G	C	1.000000e+00	0.2188	0.2500	0.1948	2	1.2800	0.2215	C	0.1250	100.00%	0/0	10/12.50%	70/87.50%	0/0	GC	GC	GC	GC	GC	GC	GC	GC	GC	GC	GG	GG	GG	GG	GG	GG	GG	GG	GG	GG	GG	GG	GG	GG	GG	GG	GG	GG	GG	GG	GG
JXRI01002377.1	33035	.	C	G	1.000000e+00	0.2188	0.2500	0.1948	2	1.2800	0.2215	G	0.1250	100.00%	0/0	70/87.50%	10/12.50%	0/0	CG	CG	CG	CG	CG	CG	CG	CG	CG	CG	CC	CC	CC	CC	CC	CC	CC	CC	CC	CC	CC	CC	CC	CC	CC	CC	CC	CC	CC	CC	CC
JXRI01002377.1	33043	.	C	T	1.000000e+00	0.2188	0.2500	0.1948	2	1.2800	0.2215	T	0.1250	100.00%	0/0	70/87.50%	0/0	10/12.50%	CT	CT	CT	CT	CT	CT	CT	CT	CT	CT	CC	CC	CC	CC	CC	CC	CC	CC	CC	CC	CC	CC	CC	CC	CC	CC	CC	CC	CC	CC	CC
JXRI01002377.1	33050	.	T	G	1.000000e+00	0.2188	0.2500	0.1948	2	1.2800	0.2215	G	0.1250	100.00%	0/0	0/0	10/12.50%	70/87.50%	TG	TG	TG	TG	TG	TG	TG	TG	TG	TG	TT	TT	TT	TT	TT	TT	TT	TT	TT	TT	TT	TT	TT	TT	TT	TT	TT	TT	TT	TT	TT
JXRI01002377.1	33057	.	T	C	1.000000e+00	0.2188	0.2500	0.1948	2	1.2800	0.2215	C	0.1250	100.00%	0/0	10/12.50%	0/0	70/87.50%	TC	TC	TC	TC	TC	TC	TC	TC	TC	TC	TT	TT	TT	TT	TT	TT	TT	TT	TT	TT	TT	TT	TT	TT	TT	TT	TT	TT	TT	TT	TT
JXRI01002387.1	19111	.	C	A	1.000000e+00	0.2188	0.2500	0.1948	2	1.2800	0.2215	A	0.1250	100.00%	10/12.50%	70/87.50%	0/0	0/0	CA	CA	CA	CA	CA	CA	CA	CA	CA	CA	CC	CC	CC	CC	CC	CC	CC	CC	CC	CC	CC	CC	CC	CC	CC	CC	CC	CC	CC	CC	CC
JXRI01002387.1	19260	.	G	A	1.000000e+00	0.2188	0.2500	0.1948	2	1.2800	0.2215	A	0.1250	100.00%	10/12.50%	0/0	70/87.50%	0/0	GA	GA	GA	GA	GA	GA	GA	GA	GA	GA	GG	GG	GG	GG	GG	GG	GG	GG	GG	GG	GG	GG	GG	GG	GG	GG	GG	GG	GG	GG	GG
JXRI01002387.1	28908	.	A	T	1.000000e+00	0.2188	0.2500	0.1948	2	1.2800	0.2215	T	0.1250	100.00%	70/87.50%	0/0	0/0	10/12.50%	AT	AT	AT	AT	AT	AT	AT	AT	AT	AT	AA	AA	AA	AA	AA	AA	AA	AA	AA	AA	AA	AA	AA	AA	AA	AA	AA	AA	AA	AA	AA
JXRI01002387.1	28948	.	T	G	1.000000e+00	0.2188	0.2500	0.1948	2	1.2800	0.2215	G	0.1250	100.00%	0/0	0/0	10/12.50%	70/87.50%	TG	TG	TG	TG	TG	TG	TG	TG	TG	TG	TT	TT	TT	TT	TT	TT	TT	TT	TT	TT	TT	TT	TT	TT	TT	TT	TT	TT	TT	TT	TT
JXRI01002387.1	29272	.	G	A	1.000000e+00	0.2188	0.2500	0.1948	2	1.2800	0.2215	A	0.1250	100.00%	10/12.50%	0/0	70/87.50%	0/0	GA	GA	GA	GA	GA	GA	GA	GA	GA	GA	GG	GG	GG	GG	GG	GG	GG	GG	GG	GG	GG	GG	GG	GG	GG	GG	GG	GG	GG	GG	GG
JXRI01002387.1	29322	.	T	C	1.000000e+00	0.2188	0.2500	0.1948	2	1.2800	0.2215	C	0.1250	100.00%	0/0	10/12.50%	0/0	70/87.50%	TC	TC	TC	TC	TC	TC	TC	TC	TC	TC	TT	TT	TT	TT	TT	TT	TT	TT	TT	TT	TT	TT	TT	TT	TT	TT	TT	TT	TT	TT	TT
JXRI01002448.1	15153	.	G	A	1.000000e+00	0.2188	0.2500	0.1948	2	1.2800	0.2215	A	0.1250	100.00%	10/12.50%	0/0	70/87.50%	0/0	GA	GA	GA	GA	GA	GA	GA	GA	GA	GA	GG	GG	GG	GG	GG	GG	GG	GG	GG	GG	GG	GG	GG	GG	GG	GG	GG	GG	GG	GG	GG
JXRI01002473.1	28609	.	T	A	1.000000e+00	0.2188	0.2500	0.1948	2	1.2800	0.2215	A	0.1250	100.00%	10/12.50%	0/0	0/0	70/87.50%	TT	TT	TT	TT	TT	TT	TT	TT	TT	TT	TT	TT	TT	TT	TT	TT	TT	TT	TT	TT	TA	TA	TA	TA	TA	TA	TA	TA	TA	TA	TT
JXRI01002478.1	808	.	C	T	1.000000e+00	0.2188	0.2500	0.1948	2	1.2800	0.2215	T	0.1250	100.00%	0/0	70/87.50%	0/0	10/12.50%	CT	CT	CT	CT	CT	CT	CT	CT	CT	CT	CC	CC	CC	CC	CC	CC	CC	CC	CC	CC	CC	CC	CC	CC	CC	CC	CC	CC	CC	CC	CC
JXRI01002497.1	39082	.	A	T	1.000000e+00	0.2188	0.2500	0.1948	2	1.2800	0.2215	T	0.1250	100.00%	70/87.50%	0/0	0/0	10/12.50%	AT	AT	AT	AT	AT	AT	AT	AT	AT	AT	AA	AA	AA	AA	AA	AA	AA	AA	AA	AA	AA	AA	AA	AA	AA	AA	AA	AA	AA	AA	AA
JXRI01002497.1	39161	.	C	T	1.000000e+00	0.2188	0.2500	0.1948	2	1.2800	0.2215	T	0.1250	100.00%	0/0	70/87.50%	0/0	10/12.50%	CT	CT	CT	CT	CT	CT	CT	CT	CT	CT	CC	CC	CC	CC	CC	CC	CC	CC	CC	CC	CC	CC	CC	CC	CC	CC	CC	CC	CC	CC	CC
JXRI01002576.1	27418	.	G	C	1.000000e+00	0.2188	0.2500	0.1948	2	1.2800	0.2215	C	0.1250	100.00%	0/0	10/12.50%	70/87.50%	0/0	GC	GC	GC	GC	GC	GC	GC	GC	GC	GC	GG	GG	GG	GG	GG	GG	GG	GG	GG	GG	GG	GG	GG	GG	GG	GG	GG	GG	GG	GG	GG
JXRI01002579.1	11194	.	T	C	1.000000e+00	0.2188	0.2500	0.1948	2	1.2800	0.2215	C	0.1250	100.00%	0/0	10/12.50%	0/0	70/87.50%	TC	TC	TC	TC	TC	TC	TC	TC	TC	TC	TT	TT	TT	TT	TT	TT	TT	TT	TT	TT	TT	TT	TT	TT	TT	TT	TT	TT	TT	TT	TT
JXRI01002605.1	13642	.	G	A	1.000000e+00	0.2188	0.2500	0.1948	2	1.2800	0.2215	A	0.1250	100.00%	10/12.50%	0/0	70/87.50%	0/0	GA	GA	GA	GA	GA	GA	GA	GA	GA	GA	GG	GG	GG	GG	GG	GG	GG	GG	GG	GG	GG	GG	GG	GG	GG	GG	GG	GG	GG	GG	GG
JXRI01002605.1	13682	.	T	C	1.000000e+00	0.2188	0.2500	0.1948	2	1.2800	0.2215	C	0.1250	100.00%	0/0	10/12.50%	0/0	70/87.50%	TC	TC	TC	TC	TC	TC	TC	TC	TC	TC	TT	TT	TT	TT	TT	TT	TT	TT	TT	TT	TT	TT	TT	TT	TT	TT	TT	TT	TT	TT	TT
JXRI01002605.1	13703	.	A	C	1.000000e+00	0.2188	0.2500	0.1948	2	1.2800	0.2215	C	0.1250	100.00%	70/87.50%	10/12.50%	0/0	0/0	AC	AC	AC	AC	AC	AC	AC	AC	AC	AC	AA	AA	AA	AA	AA	AA	AA	AA	AA	AA	AA	AA	AA	AA	AA	AA	AA	AA	AA	AA	AA
JXRI01002605.1	13720	.	A	T	1.000000e+00	0.2188	0.2500	0.1948	2	1.2800	0.2215	T	0.1250	100.00%	70/87.50%	0/0	0/0	10/12.50%	AT	AT	AT	AT	AT	AT	AT	AT	AT	AT	AA	AA	AA	AA	AA	AA	AA	AA	AA	AA	AA	AA	AA	AA	AA	AA	AA	AA	AA	AA	AA
JXRI01002605.1	13728	.	T	C	1.000000e+00	0.2188	0.2500	0.1948	2	1.2800	0.2215	C	0.1250	100.00%	0/0	10/12.50%	0/0	70/87.50%	TC	TC	TC	TC	TC	TC	TC	TC	TC	TC	TT	TT	TT	TT	TT	TT	TT	TT	TT	TT	TT	TT	TT	TT	TT	TT	TT	TT	TT	TT	TT
JXRI01002605.1	13736	.	C	G	1.000000e+00	0.2188	0.2500	0.1948	2	1.2800	0.2215	G	0.1250	100.00%	0/0	70/87.50%	10/12.50%	0/0	CG	CG	CG	CG	CG	CG	CG	CG	CG	CG	CC	CC	CC	CC	CC	CC	CC	CC	CC	CC	CC	CC	CC	CC	CC	CC	CC	CC	CC	CC	CC
JXRI01002605.1	14018	.	G	A	1.000000e+00	0.2188	0.2500	0.1948	2	1.2800	0.2215	A	0.1250	100.00%	10/12.50%	0/0	70/87.50%	0/0	GA	GA	GA	GA	GA	GA	GA	GA	GA	GA	GG	GG	GG	GG	GG	GG	GG	GG	GG	GG	GG	GG	GG	GG	GG	GG	GG	GG	GG	GG	GG
JXRI01002650.1	27063	.	G	A	1.000000e+00	0.2188	0.2500	0.1948	2	1.2800	0.2215	A	0.1250	100.00%	10/12.50%	0/0	70/87.50%	0/0	GA	GA	GA	GA	GA	GA	GA	GA	GA	GA	GG	GG	GG	GG	GG	GG	GG	GG	GG	GG	GG	GG	GG	GG	GG	GG	GG	GG	GG	GG	GG
JXRI01002664.1	31186	.	C	A	1.000000e+00	0.2188	0.2500	0.1948	2	1.2800	0.2215	A	0.1250	100.00%	10/12.50%	70/87.50%	0/0	0/0	CA	CA	CA	CA	CA	CA	CA	CA	CA	CA	CC	CC	CC	CC	CC	CC	CC	CC	CC	CC	CC	CC	CC	CC	CC	CC	CC	CC	CC	CC	CC
JXRI01002672.1	24941	.	A	G	1.000000e+00	0.2188	0.2500	0.1948	2	1.2800	0.2215	G	0.1250	100.00%	70/87.50%	0/0	10/12.50%	0/0	AG	AG	AG	AG	AG	AG	AG	AG	AG	AG	AA	AA	AA	AA	AA	AA	AA	AA	AA	AA	AA	AA	AA	AA	AA	AA	AA	AA	AA	AA	AA
JXRI01002675.1	15909	.	A	G	1.000000e+00	0.2188	0.2500	0.1948	2	1.2800	0.2215	G	0.1250	100.00%	70/87.50%	0/0	10/12.50%	0/0	AG	AG	AG	AG	AG	AG	AG	AG	AG	AG	AA	AA	AA	AA	AA	AA	AA	AA	AA	AA	AA	AA	AA	AA	AA	AA	AA	AA	AA	AA	AA
JXRI01002675.1	18487	.	T	C	1.000000e+00	0.2188	0.2500	0.1948	2	1.2800	0.2215	C	0.1250	100.00%	0/0	10/12.50%	0/0	70/87.50%	TC	TC	TC	TC	TC	TC	TC	TC	TC	TC	TT	TT	TT	TT	TT	TT	TT	TT	TT	TT	TT	TT	TT	TT	TT	TT	TT	TT	TT	TT	TT
JXRI01002743.1	2153	.	A	G	1.000000e+00	0.2188	0.2500	0.1948	2	1.2800	0.2215	G	0.1250	100.00%	70/87.50%	0/0	10/12.50%	0/0	AG	AG	AG	AG	AG	AG	AG	AG	AG	AG	AA	AA	AA	AA	AA	AA	AA	AA	AA	AA	AA	AA	AA	AA	AA	AA	AA	AA	AA	AA	AA
JXRI01002763.1	13429	.	T	G	1.000000e+00	0.2188	0.2500	0.1948	2	1.2800	0.2215	G	0.1250	100.00%	0/0	0/0	10/12.50%	70/87.50%	TG	TG	TG	TG	TG	TG	TG	TG	TG	TG	TT	TT	TT	TT	TT	TT	TT	TT	TT	TT	TT	TT	TT	TT	TT	TT	TT	TT	TT	TT	TT
JXRI01002763.1	13736	.	G	T	1.000000e+00	0.2188	0.2500	0.1948	2	1.2800	0.2215	T	0.1250	100.00%	0/0	0/0	70/87.50%	10/12.50%	GT	GT	GT	GT	GT	GT	GT	GT	GT	GT	GG	GG	GG	GG	GG	GG	GG	GG	GG	GG	GG	GG	GG	GG	GG	GG	GG	GG	GG	GG	GG
JXRI01002791.1	20861	.	A	C	1.000000e+00	0.2188	0.2500	0.1948	2	1.2800	0.2215	C	0.1250	100.00%	70/87.50%	10/12.50%	0/0	0/0	AC	AC	AC	AC	AC	AC	AC	AC	AC	AC	AA	AA	AA	AA	AA	AA	AA	AA	AA	AA	AA	AA	AA	AA	AA	AA	AA	AA	AA	AA	AA
JXRI01002833.1	1292	.	T	C	1.000000e+00	0.2188	0.2500	0.1948	2	1.2800	0.2215	C	0.1250	100.00%	0/0	10/12.50%	0/0	70/87.50%	TC	TC	TC	TC	TC	TC	TC	TC	TC	TC	TT	TT	TT	TT	TT	TT	TT	TT	TT	TT	TT	TT	TT	TT	TT	TT	TT	TT	TT	TT	TT
JXRI01002858.1	10739	.	G	A	1.000000e+00	0.2188	0.2500	0.1948	2	1.2800	0.2215	A	0.1250	100.00%	10/12.50%	0/0	70/87.50%	0/0	GA	GA	GA	GA	GA	GA	GA	GA	GA	GA	GG	GG	GG	GG	GG	GG	GG	GG	GG	GG	GG	GG	GG	GG	GG	GG	GG	GG	GG	GG	GG
JXRI01002858.1	10757	.	G	T	1.000000e+00	0.2188	0.2500	0.1948	2	1.2800	0.2215	T	0.1250	100.00%	0/0	0/0	70/87.50%	10/12.50%	GT	GT	GT	GT	GT	GT	GT	GT	GT	GT	GG	GG	GG	GG	GG	GG	GG	GG	GG	GG	GG	GG	GG	GG	GG	GG	GG	GG	GG	GG	GG
JXRI01002858.1	10763	.	G	A	1.000000e+00	0.2188	0.2500	0.1948	2	1.2800	0.2215	A	0.1250	100.00%	10/12.50%	0/0	70/87.50%	0/0	GA	GA	GA	GA	GA	GA	GA	GA	GA	GA	GG	GG	GG	GG	GG	GG	GG	GG	GG	GG	GG	GG	GG	GG	GG	GG	GG	GG	GG	GG	GG
JXRI01002858.1	10767	.	G	C	1.000000e+00	0.2188	0.2500	0.1948	2	1.2800	0.2215	C	0.1250	100.00%	0/0	10/12.50%	70/87.50%	0/0	GC	GC	GC	GC	GC	GC	GC	GC	GC	GC	GG	GG	GG	GG	GG	GG	GG	GG	GG	GG	GG	GG	GG	GG	GG	GG	GG	GG	GG	GG	GG
JXRI01002858.1	10809	.	A	T	1.000000e+00	0.2188	0.2500	0.1948	2	1.2800	0.2215	T	0.1250	100.00%	70/87.50%	0/0	0/0	10/12.50%	AT	AT	AT	AT	AT	AT	AT	AT	AT	AT	AA	AA	AA	AA	AA	AA	AA	AA	AA	AA	AA	AA	AA	AA	AA	AA	AA	AA	AA	AA	AA
JXRI01002858.1	10810	.	G	T	1.000000e+00	0.2188	0.2500	0.1948	2	1.2800	0.2215	T	0.1250	100.00%	0/0	0/0	70/87.50%	10/12.50%	GT	GT	GT	GT	GT	GT	GT	GT	GT	GT	GG	GG	GG	GG	GG	GG	GG	GG	GG	GG	GG	GG	GG	GG	GG	GG	GG	GG	GG	GG	GG
JXRI01003131.1	5867	.	G	T	1.000000e+00	0.2188	0.2500	0.1948	2	1.2800	0.2215	T	0.1250	100.00%	0/0	0/0	70/87.50%	10/12.50%	GT	GT	GT	GT	GT	GT	GT	GT	GT	GT	GG	GG	GG	GG	GG	GG	GG	GG	GG	GG	GG	GG	GG	GG	GG	GG	GG	GG	GG	GG	GG
JXRI01003155.1	18654	.	A	G	1.000000e+00	0.2188	0.2500	0.1948	2	1.2800	0.2215	G	0.1250	100.00%	70/87.50%	0/0	10/12.50%	0/0	AA	AA	AA	AA	AA	AA	AA	AA	AA	AA	AA	AA	AA	AA	AA	AA	AA	AA	AA	AA	AG	AG	AG	AG	AG	AG	AG	AG	AG	AG	AA
JXRI01003210.1	7315	.	T	A	1.000000e+00	0.2188	0.2500	0.1948	2	1.2800	0.2215	A	0.1250	100.00%	10/12.50%	0/0	0/0	70/87.50%	TA	TA	TA	TA	TA	TA	TA	TA	TA	TA	TT	TT	TT	TT	TT	TT	TT	TT	TT	TT	TT	TT	TT	TT	TT	TT	TT	TT	TT	TT	TT
JXRI01003290.1	7206	.	G	T	1.000000e+00	0.2188	0.2500	0.1948	2	1.2800	0.2215	T	0.1250	100.00%	0/0	0/0	70/87.50%	10/12.50%	GT	GT	GT	GT	GT	GT	GT	GT	GT	GT	GG	GG	GG	GG	GG	GG	GG	GG	GG	GG	GG	GG	GG	GG	GG	GG	GG	GG	GG	GG	GG
JXRI01003410.1	16512	.	G	A	1.000000e+00	0.2188	0.2500	0.1948	2	1.2800	0.2215	A	0.1250	100.00%	10/12.50%	0/0	70/87.50%	0/0	GA	GA	GA	GA	GA	GA	GA	GA	GA	GA	GG	GG	GG	GG	GG	GG	GG	GG	GG	GG	GG	GG	GG	GG	GG	GG	GG	GG	GG	GG	GG
JXRI01003594.1	7346	.	A	C	1.000000e+00	0.2188	0.2500	0.1948	2	1.2800	0.2215	C	0.1250	100.00%	70/87.50%	10/12.50%	0/0	0/0	AC	AC	AC	AC	AC	AC	AC	AC	AC	AC	AA	AA	AA	AA	AA	AA	AA	AA	AA	AA	AA	AA	AA	AA	AA	AA	AA	AA	AA	AA	AA
JXRI01003594.1	7461	.	T	C	1.000000e+00	0.2188	0.2500	0.1948	2	1.2800	0.2215	C	0.1250	100.00%	0/0	10/12.50%	0/0	70/87.50%	TC	TC	TC	TC	TC	TC	TC	TC	TC	TC	TT	TT	TT	TT	TT	TT	TT	TT	TT	TT	TT	TT	TT	TT	TT	TT	TT	TT	TT	TT	TT
JXRI01003594.1	10406	.	T	A	1.000000e+00	0.2188	0.2500	0.1948	2	1.2800	0.2215	A	0.1250	100.00%	10/12.50%	0/0	0/0	70/87.50%	TA	TA	TA	TA	TA	TA	TA	TA	TA	TA	TT	TT	TT	TT	TT	TT	TT	TT	TT	TT	TT	TT	TT	TT	TT	TT	TT	TT	TT	TT	TT
JXRI01003594.1	10529	.	C	T	1.000000e+00	0.2188	0.2500	0.1948	2	1.2800	0.2215	T	0.1250	100.00%	0/0	70/87.50%	0/0	10/12.50%	CT	CT	CT	CT	CT	CT	CT	CT	CT	CT	CC	CC	CC	CC	CC	CC	CC	CC	CC	CC	CC	CC	CC	CC	CC	CC	CC	CC	CC	CC	CC
JXRI01004533.1	4587	.	G	T	1.000000e+00	0.2188	0.2500	0.1948	2	1.2800	0.2215	T	0.1250	100.00%	0/0	0/0	70/87.50%	10/12.50%	GT	GT	GT	GT	GT	GT	GT	GT	GT	GT	GG	GG	GG	GG	GG	GG	GG	GG	GG	GG	GG	GG	GG	GG	GG	GG	GG	GG	GG	GG	GG
JXRI01005401.1	3129	.	G	A	1.000000e+00	0.2188	0.2500	0.1948	2	1.2800	0.2215	A	0.1250	100.00%	10/12.50%	0/0	70/87.50%	0/0	GA	GA	GA	GA	GA	GA	GA	GA	GA	GA	GG	GG	GG	GG	GG	GG	GG	GG	GG	GG	GG	GG	GG	GG	GG	GG	GG	GG	GG	GG	GG
JXRI01006959.1	740	.	T	C	1.000000e+00	0.2188	0.2500	0.1948	2	1.2800	0.2215	C	0.1250	100.00%	0/0	10/12.50%	0/0	70/87.50%	TC	TC	TC	TC	TC	TC	TC	TC	TC	TC	TT	TT	TT	TT	TT	TT	TT	TT	TT	TT	TT	TT	TT	TT	TT	TT	TT	TT	TT	TT	TT
JXRI01006959.1	745	.	G	A	1.000000e+00	0.2188	0.2500	0.1948	2	1.2800	0.2215	A	0.1250	100.00%	10/12.50%	0/0	70/87.50%	0/0	GA	GA	GA	GA	GA	GA	GA	GA	GA	GA	GG	GG	GG	GG	GG	GG	GG	GG	GG	GG	GG	GG	GG	GG	GG	GG	GG	GG	GG	GG	GG
[truncated: 9 more columns]
