# Supplementary material for: Screening of a core SNP set for the seedling identification of Saccharina japonica cultivars in northern China
Source: PLoS One. 2025 Jun 3;20(6):e0324295. doi: 10.1371/journal.pone.0324295 (PMC12133003; doi:10.1371/journal.pone.0324295)
Supplement: S6 Table — (XLS) [file pone.0324295.s006.xls]

CHROM	POS	PIC	Ho	He	HW-P	MAF	Na	Ne	PI
JXRI01000002.1	1174841	0.1948	0.25	0.2188	1	0.125	2	1.28	0.221519
JXRI01000010.1	1057089	0.1948	0.25	0.2188	1	0.125	2	1.28	0.221519
JXRI01000019.1	240289	0.1948	0.25	0.2188	1	0.125	2	1.28	0.221519
JXRI01000019.1	377536	0.1948	0.25	0.2188	1	0.125	2	1.28	0.221519
JXRI01000020.1	283537	0.1948	0.25	0.2188	1	0.125	2	1.28	0.221519
JXRI01000022.1	154133	0.1948	0.25	0.2188	1	0.125	2	1.28	0.221519
JXRI01000024.1	297372	0.1948	0.25	0.2188	1	0.125	2	1.28	0.221519
JXRI01000029.1	589287	0.1948	0.25	0.2188	1	0.125	2	1.28	0.221519
JXRI01000031.1	667487	0.1948	0.25	0.2188	1	0.125	2	1.28	0.221519
JXRI01000037.1	505023	0.1948	0.25	0.2188	1	0.125	2	1.28	0.221519
JXRI01000040.1	236435	0.1948	0.25	0.2188	1	0.125	2	1.28	0.221519
JXRI01000040.1	510399	0.3047	0.5	0.375	0.08131	0.25	2	1.6	0.379747
JXRI01000051.1	224410	0.1948	0.25	0.2188	1	0.125	2	1.28	0.221519
JXRI01000059.1	140027	0.1948	0.25	0.2188	1	0.125	2	1.28	0.221519
JXRI01000067.1	43658	0.1948	0.25	0.2188	1	0.125	2	1.28	0.221519
JXRI01000068.1	416530	0.1948	0.25	0.2188	1	0.125	2	1.28	0.221519
JXRI01000069.1	304484	0.1948	0.25	0.2188	1	0.125	2	1.28	0.221519
JXRI01000071.1	508990	0.1948	0.25	0.2188	1	0.125	2	1.28	0.221519
JXRI01000076.1	367797	0.1948	0.25	0.2188	1	0.125	2	1.28	0.221519
JXRI01000082.1	157894	0.1948	0.25	0.2188	1	0.125	2	1.28	0.221519
JXRI01000083.1	122511	0.1948	0.25	0.2188	1	0.125	2	1.28	0.221519
JXRI01000087.1	53273	0.1948	0.25	0.2188	1	0.125	2	1.28	0.221519
JXRI01000109.1	193323	0.1948	0.25	0.2188	1	0.125	2	1.28	0.221519
JXRI01000120.1	246718	0.1948	0.25	0.2188	1	0.125	2	1.28	0.221519
JXRI01000122.1	173488	0.1948	0.25	0.2188	1	0.125	2	1.28	0.221519
JXRI01000132.1	4695	0.1948	0.25	0.2188	1	0.125	2	1.28	0.221519
JXRI01000136.1	38807	0.1948	0.25	0.2188	1	0.125	2	1.28	0.221519
JXRI01000136.1	96645	0.1948	0.25	0.2188	1	0.125	2	1.28	0.221519
JXRI01000139.1	402016	0.1948	0.25	0.2188	1	0.125	2	1.28	0.221519
JXRI01000142.1	39850	0.1948	0.25	0.2188	1	0.125	2	1.28	0.221519
JXRI01000144.1	421774	0.1948	0.25	0.2188	1	0.125	2	1.28	0.221519
JXRI01000150.1	306933	0.1948	0.25	0.2188	1	0.125	2	1.28	0.221519
JXRI01000151.1	21276	0.1948	0.25	0.2188	1	0.125	2	1.28	0.221519
JXRI01000158.1	90907	0.1948	0.25	0.2188	1	0.125	2	1.28	0.221519
JXRI01000164.1	15197	0.1948	0.25	0.2188	1	0.125	2	1.28	0.221519
JXRI01000178.1	191789	0.1948	0.25	0.2188	1	0.125	2	1.28	0.221519
JXRI01000186.1	193710	0.1948	0.25	0.2188	1	0.125	2	1.28	0.221519
JXRI01000194.1	72619	0.1948	0.25	0.2188	1	0.125	2	1.28	0.221519
JXRI01000196.1	331438	0.1948	0.25	0.2188	1	0.125	2	1.28	0.221519
JXRI01000196.1	448527	0.1948	0.25	0.2188	1	0.125	2	1.28	0.221519
JXRI01000208.1	83915	0.1948	0.25	0.2188	1	0.125	2	1.28	0.221519
JXRI01000211.1	376658	0.1948	0.25	0.2188	1	0.125	2	1.28	0.221519
JXRI01000219.1	326537	0.1948	0.25	0.2188	1	0.125	2	1.28	0.221519
JXRI01000224.1	298840	0.1948	0.25	0.2188	1	0.125	2	1.28	0.221519
JXRI01000229.1	82819	0.1948	0.25	0.2188	1	0.125	2	1.28	0.221519
JXRI01000234.1	53615	0.1948	0.25	0.2188	1	0.125	2	1.28	0.221519
JXRI01000234.1	221085	0.1948	0.25	0.2188	1	0.125	2	1.28	0.221519
JXRI01000237.1	35928	0.1948	0.25	0.2188	1	0.125	2	1.28	0.221519
JXRI01000245.1	59371	0.1948	0.25	0.2188	1	0.125	2	1.28	0.221519
JXRI01000247.1	336095	0.1948	0.25	0.2188	1	0.125	2	1.28	0.221519
JXRI01000248.1	361581	0.1948	0.25	0.2188	1	0.125	2	1.28	0.221519
JXRI01000248.1	361589	0.1948	0.25	0.2188	1	0.125	2	1.28	0.221519
JXRI01000252.1	55009	0.1948	0.25	0.2188	1	0.125	2	1.28	0.221519
JXRI01000259.1	295116	0.1948	0.25	0.2188	1	0.125	2	1.28	0.221519
JXRI01000265.1	40369	0.1948	0.25	0.2188	1	0.125	2	1.28	0.221519
JXRI01000267.1	103819	0.1948	0.25	0.2188	1	0.125	2	1.28	0.221519
JXRI01000271.1	370081	0.1948	0.25	0.2188	1	0.125	2	1.28	0.221519
JXRI01000275.1	52849	0.1948	0.25	0.2188	1	0.125	2	1.28	0.221519
JXRI01000284.1	45027	0.1948	0.25	0.2188	1	0.125	2	1.28	0.221519
JXRI01000296.1	37438	0.1948	0.25	0.2188	1	0.125	2	1.28	0.221519
JXRI01000299.1	67903	0.1948	0.25	0.2188	1	0.125	2	1.28	0.221519
JXRI01000313.1	61654	0.1948	0.25	0.2188	1	0.125	2	1.28	0.221519
JXRI01000323.1	253395	0.1948	0.25	0.2188	1	0.125	2	1.28	0.221519
JXRI01000327.1	321445	0.1948	0.25	0.2188	1	0.125	2	1.28	0.221519
JXRI01000335.1	201731	0.1948	0.25	0.2188	1	0.125	2	1.28	0.221519
JXRI01000338.1	321027	0.1948	0.25	0.2188	1	0.125	2	1.28	0.221519
JXRI01000339.1	300297	0.1948	0.25	0.2188	1	0.125	2	1.28	0.221519
JXRI01000344.1	44308	0.1948	0.25	0.2188	1	0.125	2	1.28	0.221519
JXRI01000348.1	258667	0.1948	0.25	0.2188	1	0.125	2	1.28	0.221519
JXRI01000354.1	317354	0.3047	0.5	0.375	0.08131	0.25	2	1.6	0.379747
JXRI01000357.1	334190	0.3047	0.5	0.375	0.08131	0.25	2	1.6	0.379747
JXRI01000363.1	150589	0.1948	0.25	0.2188	1	0.125	2	1.28	0.221519
JXRI01000364.1	12436	0.1948	0.25	0.2188	1	0.125	2	1.28	0.221519
JXRI01000365.1	180848	0.1948	0.25	0.2188	1	0.125	2	1.28	0.221519
JXRI01000371.1	28899	0.1948	0.25	0.2188	1	0.125	2	1.28	0.221519
JXRI01000374.1	277415	0.1948	0.25	0.2188	1	0.125	2	1.28	0.221519
JXRI01000378.1	120647	0.1948	0.25	0.2188	1	0.125	2	1.28	0.221519
JXRI01000387.1	133014	0.1948	0.25	0.2188	1	0.125	2	1.28	0.221519
JXRI01000409.1	63131	0.1948	0.25	0.2188	1	0.125	2	1.28	0.221519
JXRI01000414.1	18541	0.1948	0.25	0.2188	1	0.125	2	1.28	0.221519
JXRI01000418.1	62953	0.1948	0.25	0.2188	1	0.125	2	1.28	0.221519
JXRI01000444.1	184256	0.1948	0.25	0.2188	1	0.125	2	1.28	0.221519
JXRI01000468.1	171797	0.1948	0.25	0.2188	1	0.125	2	1.28	0.221519
JXRI01000475.1	257393	0.1948	0.25	0.2188	1	0.125	2	1.28	0.221519
JXRI01000476.1	70841	0.1948	0.25	0.2188	1	0.125	2	1.28	0.221519
JXRI01000486.1	175860	0.1948	0.25	0.2188	1	0.125	2	1.28	0.221519
JXRI01000496.1	37476	0.1948	0.25	0.2188	1	0.125	2	1.28	0.221519
JXRI01000503.1	90158	0.1948	0.25	0.2188	1	0.125	2	1.28	0.221519
JXRI01000514.1	161224	0.1948	0.25	0.2188	1	0.125	2	1.28	0.221519
JXRI01000525.1	33174	0.1948	0.25	0.2188	1	0.125	2	1.28	0.221519
JXRI01000526.1	125168	0.1948	0.25	0.2188	1	0.125	2	1.28	0.221519
JXRI01000538.1	15245	0.1948	0.25	0.2188	1	0.125	2	1.28	0.221519
JXRI01000545.1	179831	0.1948	0.25	0.2188	1	0.125	2	1.28	0.221519
JXRI01000554.1	152303	0.1948	0.25	0.2188	1	0.125	2	1.28	0.221519
JXRI01000556.1	219843	0.1948	0.25	0.2188	1	0.125	2	1.28	0.221519
JXRI01000566.1	1857	0.1948	0.25	0.2188	1	0.125	2	1.28	0.221519
JXRI01000578.1	178479	0.1948	0.25	0.2188	1	0.125	2	1.28	0.221519
JXRI01000611.1	244297	0.1948	0.25	0.2188	1	0.125	2	1.28	0.221519
JXRI01000617.1	191530	0.3589	0.75	0.4688	0.0001182	0.375	2	1.8824	0.474684
JXRI01000620.1	60701	0.3047	0.5	0.375	0.08131	0.25	2	1.6	0.379747
JXRI01000632.1	216002	0.1948	0.25	0.2188	1	0.125	2	1.28	0.221519
JXRI01000644.1	14040	0.1948	0.25	0.2188	1	0.125	2	1.28	0.221519
JXRI01000646.1	187391	0.1948	0.25	0.2188	1	0.125	2	1.28	0.221519
JXRI01000663.1	88805	0.1948	0.25	0.2188	1	0.125	2	1.28	0.221519
JXRI01000677.1	222469	0.1948	0.25	0.2188	1	0.125	2	1.28	0.221519
JXRI01000691.1	67210	0.1948	0.25	0.2188	1	0.125	2	1.28	0.221519
JXRI01000696.1	203666	0.1948	0.25	0.2188	1	0.125	2	1.28	0.221519
JXRI01000700.1	109205	0.1948	0.25	0.2188	1	0.125	2	1.28	0.221519
JXRI01000708.1	197432	0.1948	0.25	0.2188	1	0.125	2	1.28	0.221519
JXRI01000724.1	215726	0.1948	0.25	0.2188	1	0.125	2	1.28	0.221519
JXRI01000727.1	181403	0.1948	0.25	0.2188	1	0.125	2	1.28	0.221519
JXRI01000734.1	12312	0.1948	0.25	0.2188	1	0.125	2	1.28	0.221519
JXRI01000745.1	90502	0.1948	0.25	0.2188	1	0.125	2	1.28	0.221519
JXRI01000749.1	134996	0.1948	0.25	0.2188	1	0.125	2	1.28	0.221519
JXRI01000751.1	123123	0.1948	0.25	0.2188	1	0.125	2	1.28	0.221519
JXRI01000757.1	140537	0.1948	0.25	0.2188	1	0.125	2	1.28	0.221519
JXRI01000774.1	14283	0.1948	0.25	0.2188	1	0.125	2	1.28	0.221519
JXRI01000780.1	20571	0.1948	0.25	0.2188	1	0.125	2	1.28	0.221519
JXRI01000789.1	166193	0.1948	0.25	0.2188	1	0.125	2	1.28	0.221519
JXRI01000817.1	118620	0.1948	0.25	0.2188	1	0.125	2	1.28	0.221519
JXRI01000822.1	133240	0.1948	0.25	0.2188	1	0.125	2	1.28	0.221519
JXRI01000835.1	192995	0.1948	0.25	0.2188	1	0.125	2	1.28	0.221519
JXRI01000836.1	100144	0.1948	0.25	0.2188	1	0.125	2	1.28	0.221519
JXRI01000857.1	145445	0.1948	0.25	0.2188	1	0.125	2	1.28	0.221519
JXRI01000861.1	92035	0.1948	0.25	0.2188	1	0.125	2	1.28	0.221519
JXRI01000890.1	51755	0.1948	0.25	0.2188	1	0.125	2	1.28	0.221519
JXRI01000900.1	90594	0.1948	0.25	0.2188	1	0.125	2	1.28	0.221519
JXRI01000922.1	104051	0.1948	0.25	0.2188	1	0.125	2	1.28	0.221519
JXRI01000926.1	72216	0.1948	0.25	0.2188	1	0.125	2	1.28	0.221519
JXRI01000944.1	52763	0.1948	0.25	0.2188	1	0.125	2	1.28	0.221519
JXRI01000945.1	140214	0.1948	0.25	0.2188	1	0.125	2	1.28	0.221519
JXRI01000961.1	142480	0.1948	0.25	0.2188	1	0.125	2	1.28	0.221519
JXRI01000963.1	171047	0.1948	0.25	0.2188	1	0.125	2	1.28	0.221519
JXRI01001011.1	164102	0.1948	0.25	0.2188	1	0.125	2	1.28	0.221519
JXRI01001022.1	94841	0.1948	0.25	0.2188	1	0.125	2	1.28	0.221519
JXRI01001035.1	68894	0.1948	0.25	0.2188	1	0.125	2	1.28	0.221519
JXRI01001044.1	23788	0.1948	0.25	0.2188	1	0.125	2	1.28	0.221519
JXRI01001046.1	82584	0.1948	0.25	0.2188	1	0.125	2	1.28	0.221519
JXRI01001064.1	95802	0.1948	0.25	0.2188	1	0.125	2	1.28	0.221519
JXRI01001084.1	87643	0.1948	0.25	0.2188	1	0.125	2	1.28	0.221519
JXRI01001086.1	103155	0.1948	0.25	0.2188	1	0.125	2	1.28	0.221519
JXRI01001093.1	119042	0.1948	0.25	0.2188	1	0.125	2	1.28	0.221519
JXRI01001131.1	6185	0.1948	0.25	0.2188	1	0.125	2	1.28	0.221519
JXRI01001140.1	80641	0.1948	0.25	0.2188	1	0.125	2	1.28	0.221519
JXRI01001170.1	138432	0.1948	0.25	0.2188	1	0.125	2	1.28	0.221519
JXRI01001172.1	70893	0.1948	0.25	0.2188	1	0.125	2	1.28	0.221519
JXRI01001181.1	114745	0.1948	0.25	0.2188	1	0.125	2	1.28	0.221519
JXRI01001186.1	17434	0.1948	0.25	0.2188	1	0.125	2	1.28	0.221519
JXRI01001188.1	10316	0.1948	0.25	0.2188	1	0.125	2	1.28	0.221519
JXRI01001189.1	127091	0.1948	0.25	0.2188	1	0.125	2	1.28	0.221519
JXRI01001214.1	47150	0.1948	0.25	0.2188	1	0.125	2	1.28	0.221519
JXRI01001223.1	59646	0.1948	0.25	0.2188	1	0.125	2	1.28	0.221519
JXRI01001239.1	17700	0.1948	0.25	0.2188	1	0.125	2	1.28	0.221519
JXRI01001240.1	65938	0.1948	0.25	0.2188	1	0.125	2	1.28	0.221519
JXRI01001240.1	65961	0.3047	0.5	0.375	0.08131	0.25	2	1.6	0.379747
JXRI01001240.1	83605	0.1948	0.25	0.2188	1	0.125	2	1.28	0.221519
JXRI01001243.1	78714	0.1948	0.25	0.2188	1	0.125	2	1.28	0.221519
JXRI01001269.1	129740	0.1948	0.25	0.2188	1	0.125	2	1.28	0.221519
JXRI01001291.1	36829	0.1948	0.25	0.2188	1	0.125	2	1.28	0.221519
JXRI01001330.1	115553	0.3589	0.75	0.4688	0.0001182	0.375	2	1.8824	0.474684
JXRI01001368.1	53124	0.1948	0.25	0.2188	1	0.125	2	1.28	0.221519
JXRI01001376.1	8134	0.1948	0.25	0.2188	1	0.125	2	1.28	0.221519
JXRI01001382.1	6159	0.1948	0.25	0.2188	1	0.125	2	1.28	0.221519
JXRI01001396.1	112558	0.1948	0.25	0.2188	1	0.125	2	1.28	0.221519
JXRI01001414.1	101923	0.1948	0.25	0.2188	1	0.125	2	1.28	0.221519
JXRI01001418.1	104058	0.1948	0.25	0.2188	1	0.125	2	1.28	0.221519
JXRI01001428.1	99197	0.1948	0.25	0.2188	1	0.125	2	1.28	0.221519
JXRI01001436.1	33930	0.1948	0.25	0.2188	1	0.125	2	1.28	0.221519
JXRI01001458.1	57432	0.1948	0.25	0.2188	1	0.125	2	1.28	0.221519
JXRI01001461.1	33854	0.1948	0.25	0.2188	1	0.125	2	1.28	0.221519
JXRI01001466.1	80045	0.1948	0.25	0.2188	1	0.125	2	1.28	0.221519
JXRI01001483.1	45707	0.1948	0.25	0.2188	1	0.125	2	1.28	0.221519
JXRI01001488.1	28818	0.1948	0.25	0.2188	1	0.125	2	1.28	0.221519
JXRI01001498.1	12935	0.1948	0.25	0.2188	1	0.125	2	1.28	0.221519
JXRI01001507.1	53422	0.1948	0.25	0.2188	1	0.125	2	1.28	0.221519
JXRI01001512.1	28270	0.1948	0.25	0.2188	1	0.125	2	1.28	0.221519
JXRI01001518.1	23830	0.1948	0.25	0.2188	1	0.125	2	1.28	0.221519
JXRI01001540.1	50176	0.1948	0.25	0.2188	1	0.125	2	1.28	0.221519
JXRI01001541.1	3088	0.1948	0.25	0.2188	1	0.125	2	1.28	0.221519
JXRI01001556.1	43671	0.1948	0.25	0.2188	1	0.125	2	1.28	0.221519
JXRI01001601.1	8004	0.1948	0.25	0.2188	1	0.125	2	1.28	0.221519
JXRI01001619.1	82097	0.1948	0.25	0.2188	1	0.125	2	1.28	0.221519
JXRI01001639.1	29495	0.1948	0.25	0.2188	1	0.125	2	1.28	0.221519
JXRI01001644.1	85337	0.1948	0.25	0.2188	1	0.125	2	1.28	0.221519
JXRI01001649.1	29313	0.1948	0.25	0.2188	1	0.125	2	1.28	0.221519
JXRI01001657.1	46278	0.1948	0.25	0.2188	1	0.125	2	1.28	0.221519
JXRI01001686.1	19961	0.1948	0.25	0.2188	1	0.125	2	1.28	0.221519
JXRI01001689.1	48464	0.1948	0.25	0.2188	1	0.125	2	1.28	0.221519
JXRI01001689.1	79431	0.1948	0.25	0.2188	1	0.125	2	1.28	0.221519
JXRI01001695.1	42851	0.1948	0.25	0.2188	1	0.125	2	1.28	0.221519
JXRI01001701.1	80515	0.1948	0.25	0.2188	1	0.125	2	1.28	0.221519
JXRI01001707.1	24971	0.1948	0.25	0.2188	1	0.125	2	1.28	0.221519
JXRI01001719.1	36589	0.1948	0.25	0.2188	1	0.125	2	1.28	0.221519
JXRI01001744.1	27690	0.1948	0.25	0.2188	1	0.125	2	1.28	0.221519
JXRI01001768.1	53192	0.1948	0.25	0.2188	1	0.125	2	1.28	0.221519
JXRI01001778.1	25991	0.1948	0.25	0.2188	1	0.125	2	1.28	0.221519
JXRI01001778.1	78612	0.3047	0.5	0.375	0.08131	0.25	2	1.6	0.379747
JXRI01001795.1	29667	0.1948	0.25	0.2188	1	0.125	2	1.28	0.221519
JXRI01001814.1	30045	0.1948	0.25	0.2188	1	0.125	2	1.28	0.221519
JXRI01001816.1	71584	0.1948	0.25	0.2188	1	0.125	2	1.28	0.221519
JXRI01001835.1	72366	0.1948	0.25	0.2188	1	0.125	2	1.28	0.221519
JXRI01001844.1	43406	0.1948	0.25	0.2188	1	0.125	2	1.28	0.221519
JXRI01001860.1	17690	0.1948	0.25	0.2188	1	0.125	2	1.28	0.221519
JXRI01001886.1	18610	0.1948	0.25	0.2188	1	0.125	2	1.28	0.221519
JXRI01001898.1	42372	0.1948	0.25	0.2188	1	0.125	2	1.28	0.221519
JXRI01001921.1	9035	0.1948	0.25	0.2188	1	0.125	2	1.28	0.221519
JXRI01001927.1	19779	0.1948	0.25	0.2188	1	0.125	2	1.28	0.221519
JXRI01001945.1	63803	0.1948	0.25	0.2188	1	0.125	2	1.28	0.221519
JXRI01001956.1	7479	0.1948	0.25	0.2188	1	0.125	2	1.28	0.221519
JXRI01002044.1	15803	0.1948	0.25	0.2188	1	0.125	2	1.28	0.221519
JXRI01002055.1	17776	0.1948	0.25	0.2188	1	0.125	2	1.28	0.221519
JXRI01002071.1	26410	0.1948	0.25	0.2188	1	0.125	2	1.28	0.221519
JXRI01002126.1	34955	0.1948	0.25	0.2188	1	0.125	2	1.28	0.221519
JXRI01002140.1	20186	0.1948	0.25	0.2188	1	0.125	2	1.28	0.221519
JXRI01002144.1	52124	0.1948	0.25	0.2188	1	0.125	2	1.28	0.221519
JXRI01002160.1	18127	0.1948	0.25	0.2188	1	0.125	2	1.28	0.221519
JXRI01002161.1	3134	0.1948	0.25	0.2188	1	0.125	2	1.28	0.221519
JXRI01002170.1	1694	0.1948	0.25	0.2188	1	0.125	2	1.28	0.221519
JXRI01002209.1	2177	0.1948	0.25	0.2188	1	0.125	2	1.28	0.221519
JXRI01002355.1	26053	0.1948	0.25	0.2188	1	0.125	2	1.28	0.221519
JXRI01002377.1	32978	0.1948	0.25	0.2188	1	0.125	2	1.28	0.221519
JXRI01002387.1	19111	0.1948	0.25	0.2188	1	0.125	2	1.28	0.221519
JXRI01002448.1	15153	0.1948	0.25	0.2188	1	0.125	2	1.28	0.221519
JXRI01002473.1	28609	0.1948	0.25	0.2188	1	0.125	2	1.28	0.221519
JXRI01002478.1	808	0.1948	0.25	0.2188	1	0.125	2	1.28	0.221519
JXRI01002497.1	39082	0.1948	0.25	0.2188	1	0.125	2	1.28	0.221519
JXRI01002576.1	27418	0.1948	0.25	0.2188	1	0.125	2	1.28	0.221519
JXRI01002579.1	11194	0.1948	0.25	0.2188	1	0.125	2	1.28	0.221519
JXRI01002605.1	13642	0.1948	0.25	0.2188	1	0.125	2	1.28	0.221519
JXRI01002650.1	27063	0.1948	0.25	0.2188	1	0.125	2	1.28	0.221519
JXRI01002664.1	31186	0.1948	0.25	0.2188	1	0.125	2	1.28	0.221519
JXRI01002672.1	24941	0.1948	0.25	0.2188	1	0.125	2	1.28	0.221519
JXRI01002675.1	15909	0.1948	0.25	0.2188	1	0.125	2	1.28	0.221519
JXRI01002743.1	2153	0.1948	0.25	0.2188	1	0.125	2	1.28	0.221519
JXRI01002763.1	13429	0.1948	0.25	0.2188	1	0.125	2	1.28	0.221519
JXRI01002791.1	20861	0.1948	0.25	0.2188	1	0.125	2	1.28	0.221519
JXRI01002833.1	1292	0.1948	0.25	0.2188	1	0.125	2	1.28	0.221519
JXRI01002858.1	10739	0.1948	0.25	0.2188	1	0.125	2	1.28	0.221519
JXRI01003131.1	5867	0.1948	0.25	0.2188	1	0.125	2	1.28	0.221519
JXRI01003155.1	18654	0.1948	0.25	0.2188	1	0.125	2	1.28	0.221519
JXRI01003210.1	7315	0.1948	0.25	0.2188	1	0.125	2	1.28	0.221519
JXRI01003290.1	7206	0.1948	0.25	0.2188	1	0.125	2	1.28	0.221519
JXRI01003410.1	16512	0.1948	0.25	0.2188	1	0.125	2	1.28	0.221519
JXRI01003594.1	7346	0.1948	0.25	0.2188	1	0.125	2	1.28	0.221519
JXRI01004533.1	4587	0.1948	0.25	0.2188	1	0.125	2	1.28	0.221519
JXRI01005401.1	3129	0.1948	0.25	0.2188	1	0.125	2	1.28	0.221519
JXRI01006959.1	740	0.1948	0.25	0.2188	1	0.125	2	1.28	0.221519
